# Supplementary material for: Disentangling microbial networks across pelagic zones in the tropical and subtropical global ocean
Source: Nat Commun. 2024 Jan 2;15:126. doi: 10.1038/s41467-023-44550-y (PMC10762198; doi:10.1038/s41467-023-44550-y)
Supplement: Supplementary file 4 — Supplementary Data 1 [file 41467_2023_44550_MOESM4_ESM.zip › Supplementary.Data.1.txt]

Source_PhylumDivision	Target_PhylumDivision	Frequency	Percentage	Region	DepthLayer
Actinobacteria	Actinobacteria	1	0.308641975308642	MS	SRF
Actinobacteria	Alphaproteobacteria	3	0.925925925925926	MS	SRF
Actinobacteria	Cyanobacteria	1	0.308641975308642	MS	SRF
Alphaproteobacteria	Alphaproteobacteria	72	22.2222222222222	MS	SRF
Alphaproteobacteria	Bacteroidetes	15	4.62962962962963	MS	SRF
Alphaproteobacteria	Cyanobacteria	2	0.617283950617284	MS	SRF
Alphaproteobacteria	Dinoflagellata	5	1.54320987654321	MS	SRF
Alphaproteobacteria	Gammaproteobacteria	22	6.79012345679012	MS	SRF
Alphaproteobacteria	Picozoa	1	0.308641975308642	MS	SRF
Alphaproteobacteria	Stramenopiles_X	1	0.308641975308642	MS	SRF
Alphaproteobacteria	Verrucomicrobia	8	2.46913580246914	MS	SRF
Bacteroidetes	Bacteroidetes	9	2.77777777777778	MS	SRF
Bacteroidetes	Cyanobacteria	4	1.23456790123457	MS	SRF
Bacteroidetes	Dinoflagellata	1	0.308641975308642	MS	SRF
Bacteroidetes	Gammaproteobacteria	10	3.08641975308642	MS	SRF
Bacteroidetes	Katablepharidophyta	1	0.308641975308642	MS	SRF
Bacteroidetes	Ochrophyta	1	0.308641975308642	MS	SRF
Bacteroidetes	Picozoa	1	0.308641975308642	MS	SRF
Bacteroidetes	Stramenopiles_X	3	0.925925925925926	MS	SRF
Bacteroidetes	Verrucomicrobia	4	1.23456790123457	MS	SRF
Centroheliozoa	Dinoflagellata	3	0.925925925925926	MS	SRF
Centroheliozoa	Ochrophyta	2	0.617283950617284	MS	SRF
Centroheliozoa	Picozoa	1	0.308641975308642	MS	SRF
Centroheliozoa	Stramenopiles_X	1	0.308641975308642	MS	SRF
Ciliophora	Dinoflagellata	1	0.308641975308642	MS	SRF
Ciliophora	Stramenopiles_X	2	0.617283950617284	MS	SRF
Cyanobacteria	Gammaproteobacteria	3	0.925925925925926	MS	SRF
Cyanobacteria	Kiritimatiellaeota	1	0.308641975308642	MS	SRF
Cyanobacteria	Stramenopiles_X	1	0.308641975308642	MS	SRF
Cyanobacteria	Verrucomicrobia	2	0.617283950617284	MS	SRF
Dinoflagellata	Dinoflagellata	59	18.2098765432099	MS	SRF
Dinoflagellata	Gammaproteobacteria	1	0.308641975308642	MS	SRF
Dinoflagellata	Katablepharidophyta	3	0.925925925925926	MS	SRF
Dinoflagellata	Kiritimatiellaeota	1	0.308641975308642	MS	SRF
Dinoflagellata	Ochrophyta	6	1.85185185185185	MS	SRF
Dinoflagellata	Picozoa	2	0.617283950617284	MS	SRF
Dinoflagellata	Stramenopiles_X	14	4.32098765432099	MS	SRF
Dinoflagellata	Telonemia	2	0.617283950617284	MS	SRF
Gammaproteobacteria	Gammaproteobacteria	8	2.46913580246914	MS	SRF
Gammaproteobacteria	Katablepharidophyta	1	0.308641975308642	MS	SRF
Gammaproteobacteria	Kiritimatiellaeota	2	0.617283950617284	MS	SRF
Gammaproteobacteria	Stramenopiles_X	2	0.617283950617284	MS	SRF
Gammaproteobacteria	Verrucomicrobia	2	0.617283950617284	MS	SRF
Katablepharidophyta	Ochrophyta	1	0.308641975308642	MS	SRF
Katablepharidophyta	Picozoa	1	0.308641975308642	MS	SRF
Kiritimatiellaeota	Verrucomicrobia	1	0.308641975308642	MS	SRF
Ochrophyta	Ochrophyta	4	1.23456790123457	MS	SRF
Ochrophyta	Picozoa	2	0.617283950617284	MS	SRF
Ochrophyta	Stramenopiles_X	8	2.46913580246914	MS	SRF
Picozoa	Stramenopiles_X	7	2.16049382716049	MS	SRF
Stramenopiles_X	Stramenopiles_X	12	3.7037037037037	MS	SRF
Stramenopiles_X	Telonemia	1	0.308641975308642	MS	SRF
Verrucomicrobia	Verrucomicrobia	2	0.617283950617284	MS	SRF
Actinobacteria	Actinobacteria	1	0.4739336492891	MS	DCM
Actinobacteria	Alphaproteobacteria	3	1.4218009478673	MS	DCM
Actinobacteria	Bacteroidetes	2	0.947867298578199	MS	DCM
Actinobacteria	Cyanobacteria	1	0.4739336492891	MS	DCM
Alphaproteobacteria	Alphaproteobacteria	37	17.5355450236967	MS	DCM
Alphaproteobacteria	Bacteroidetes	5	2.3696682464455	MS	DCM
Alphaproteobacteria	Cyanobacteria	1	0.4739336492891	MS	DCM
Alphaproteobacteria	Dadabacteria	3	1.4218009478673	MS	DCM
Alphaproteobacteria	Dinoflagellata	3	1.4218009478673	MS	DCM
Alphaproteobacteria	Euryarchaeota	2	0.947867298578199	MS	DCM
Alphaproteobacteria	Gammaproteobacteria	7	3.3175355450237	MS	DCM
Alphaproteobacteria	SAR406	2	0.947867298578199	MS	DCM
Alphaproteobacteria	Thaumarchaeota	3	1.4218009478673	MS	DCM
ChO	Cyanobacteria	1	0.4739336492891	MS	DCM
ChO	Gammaproteobacteria	1	0.4739336492891	MS	DCM
Chlorophyta	Ochrophyta	1	0.4739336492891	MS	DCM
Cryptophyta	Cryptophyta	1	0.4739336492891	MS	DCM
Cryptophyta	Dinoflagellata	2	0.947867298578199	MS	DCM
Cryptophyta	Katablepharidophyta	1	0.4739336492891	MS	DCM
Cyanobacteria	Dinoflagellata	1	0.4739336492891	MS	DCM
Cyanobacteria	Euryarchaeota	1	0.4739336492891	MS	DCM
Cyanobacteria	Gammaproteobacteria	1	0.4739336492891	MS	DCM
Deltaproteobacteria	Thaumarchaeota	1	0.4739336492891	MS	DCM
Dinoflagellata	Dinoflagellata	103	48.8151658767773	MS	DCM
Dinoflagellata	Gammaproteobacteria	1	0.4739336492891	MS	DCM
Dinoflagellata	Katablepharidophyta	3	1.4218009478673	MS	DCM
Dinoflagellata	Ochrophyta	8	3.7914691943128	MS	DCM
Dinoflagellata	Picozoa	1	0.4739336492891	MS	DCM
Dinoflagellata	Stramenopiles_X	3	1.4218009478673	MS	DCM
Dinoflagellata	Thaumarchaeota	1	0.4739336492891	MS	DCM
Dinoflagellata	Verrucomicrobia	1	0.4739336492891	MS	DCM
Euryarchaeota	Ochrophyta	1	0.4739336492891	MS	DCM
Gammaproteobacteria	SAR406	2	0.947867298578199	MS	DCM
Gammaproteobacteria	Thaumarchaeota	1	0.4739336492891	MS	DCM
SAR406	Thaumarchaeota	1	0.4739336492891	MS	DCM
Thaumarchaeota	Thaumarchaeota	4	1.8957345971564	MS	DCM
Acidobacteria	Acidobacteria	1	0.561797752808989	MS	MES
Acidobacteria	ChO	1	0.561797752808989	MS	MES
Acidobacteria	Deltaproteobacteria	3	1.68539325842697	MS	MES
Acidobacteria	Euryarchaeota	2	1.12359550561798	MS	MES
Acidobacteria	NiR	2	1.12359550561798	MS	MES
Acidobacteria	Thaumarchaeota	3	1.68539325842697	MS	MES
Actinobacteria	Gammaproteobacteria	1	0.561797752808989	MS	MES
Actinobacteria	Gemmatimonadetes	1	0.561797752808989	MS	MES
Actinobacteria	Thaumarchaeota	5	2.80898876404494	MS	MES
Alphaproteobacteria	Alphaproteobacteria	1	0.561797752808989	MS	MES
Alphaproteobacteria	Deltaproteobacteria	1	0.561797752808989	MS	MES
Alphaproteobacteria	Gammaproteobacteria	2	1.12359550561798	MS	MES
Alphaproteobacteria	SAR406	2	1.12359550561798	MS	MES
Alphaproteobacteria	Thaumarchaeota	4	2.24719101123596	MS	MES
Bacteroidetes	Deltaproteobacteria	1	0.561797752808989	MS	MES
ChO	ChO	1	0.561797752808989	MS	MES
ChO	Euryarchaeota	1	0.561797752808989	MS	MES
ChO	Gammaproteobacteria	2	1.12359550561798	MS	MES
ChO	Thaumarchaeota	3	1.68539325842697	MS	MES
Deltaproteobacteria	Deltaproteobacteria	2	1.12359550561798	MS	MES
Deltaproteobacteria	Gammaproteobacteria	2	1.12359550561798	MS	MES
Deltaproteobacteria	Thaumarchaeota	10	5.61797752808989	MS	MES
Dinoflagellata	Thaumarchaeota	1	0.561797752808989	MS	MES
Euryarchaeota	Euryarchaeota	2	1.12359550561798	MS	MES
Euryarchaeota	Gammaproteobacteria	3	1.68539325842697	MS	MES
Euryarchaeota	NiR	1	0.561797752808989	MS	MES
Euryarchaeota	SAR406	1	0.561797752808989	MS	MES
Euryarchaeota	Thaumarchaeota	8	4.49438202247191	MS	MES
Gammaproteobacteria	Gammaproteobacteria	2	1.12359550561798	MS	MES
Gammaproteobacteria	NiR	1	0.561797752808989	MS	MES
Gammaproteobacteria	Thaumarchaeota	16	8.98876404494382	MS	MES
NiN	Thaumarchaeota	1	0.561797752808989	MS	MES
NiR	NiR	3	1.68539325842697	MS	MES
NiR	SAR406	1	0.561797752808989	MS	MES
NiR	Thaumarchaeota	3	1.68539325842697	MS	MES
Planctomycetes	Thaumarchaeota	1	0.561797752808989	MS	MES
SAR406	SAR406	1	0.561797752808989	MS	MES
SAR406	Thaumarchaeota	5	2.80898876404494	MS	MES
Thaumarchaeota	Thaumarchaeota	77	43.2584269662921	MS	MES
Acidobacteria	Alphaproteobacteria	1	0.29585798816568	MS	BAT
Acidobacteria	ChO	4	1.18343195266272	MS	BAT
Acidobacteria	Crenarchaeota	1	0.29585798816568	MS	BAT
Acidobacteria	Deltaproteobacteria	2	0.591715976331361	MS	BAT
Acidobacteria	Gammaproteobacteria	1	0.29585798816568	MS	BAT
Acidobacteria	Gemmatimonadetes	1	0.29585798816568	MS	BAT
Acidobacteria	Planctomycetes	1	0.29585798816568	MS	BAT
Acidobacteria	Radiolaria	1	0.29585798816568	MS	BAT
Acidobacteria	Thaumarchaeota	3	0.887573964497041	MS	BAT
Acidobacteria	unBac	2	0.591715976331361	MS	BAT
Actinobacteria	Alphaproteobacteria	1	0.29585798816568	MS	BAT
Actinobacteria	ChO	2	0.591715976331361	MS	BAT
Actinobacteria	Euryarchaeota	1	0.29585798816568	MS	BAT
Actinobacteria	Planctomycetes	1	0.29585798816568	MS	BAT
Actinobacteria	Radiolaria	1	0.29585798816568	MS	BAT
Actinobacteria	SAR406	2	0.591715976331361	MS	BAT
Actinobacteria	Thaumarchaeota	1	0.29585798816568	MS	BAT
Alphaproteobacteria	Alphaproteobacteria	10	2.9585798816568	MS	BAT
Alphaproteobacteria	ChO	11	3.25443786982249	MS	BAT
Alphaproteobacteria	Deltaproteobacteria	1	0.29585798816568	MS	BAT
Alphaproteobacteria	Dinoflagellata	2	0.591715976331361	MS	BAT
Alphaproteobacteria	Euryarchaeota	1	0.29585798816568	MS	BAT
Alphaproteobacteria	Gammaproteobacteria	5	1.4792899408284	MS	BAT
Alphaproteobacteria	Nanoarchaeaeota	2	0.591715976331361	MS	BAT
Alphaproteobacteria	NiR	2	0.591715976331361	MS	BAT
Alphaproteobacteria	Planctomycetes	6	1.77514792899408	MS	BAT
Alphaproteobacteria	SAR406	8	2.36686390532544	MS	BAT
Alphaproteobacteria	Thaumarchaeota	9	2.66272189349112	MS	BAT
Alphaproteobacteria	Verrucomicrobia	1	0.29585798816568	MS	BAT
Alphaproteobacteria	unBac	1	0.29585798816568	MS	BAT
Cercozoa	Cercozoa	1	0.29585798816568	MS	BAT
Cercozoa	ChO	1	0.29585798816568	MS	BAT
Cercozoa	Dinoflagellata	3	0.887573964497041	MS	BAT
Cercozoa	Radiolaria	6	1.77514792899408	MS	BAT
Cercozoa	SAR406	1	0.29585798816568	MS	BAT
ChO	ChO	8	2.36686390532544	MS	BAT
ChO	Crenarchaeota	2	0.591715976331361	MS	BAT
ChO	Dadabacteria	1	0.29585798816568	MS	BAT
ChO	Deltaproteobacteria	3	0.887573964497041	MS	BAT
ChO	Dinoflagellata	3	0.887573964497041	MS	BAT
ChO	Euryarchaeota	8	2.36686390532544	MS	BAT
ChO	Gammaproteobacteria	2	0.591715976331361	MS	BAT
ChO	Gemmatimonadetes	3	0.887573964497041	MS	BAT
ChO	Nanoarchaeaeota	2	0.591715976331361	MS	BAT
ChO	Planctomycetes	8	2.36686390532544	MS	BAT
ChO	Radiolaria	1	0.29585798816568	MS	BAT
ChO	SAR406	8	2.36686390532544	MS	BAT
ChO	Schekmanbacteria	2	0.591715976331361	MS	BAT
ChO	Thaumarchaeota	6	1.77514792899408	MS	BAT
ChO	Verrucomicrobia	4	1.18343195266272	MS	BAT
Crenarchaeota	Schekmanbacteria	1	0.29585798816568	MS	BAT
Crenarchaeota	Thaumarchaeota	1	0.29585798816568	MS	BAT
Crenarchaeota	Verrucomicrobia	1	0.29585798816568	MS	BAT
Dadabacteria	Dinoflagellata	2	0.591715976331361	MS	BAT
Dadabacteria	Euryarchaeota	1	0.29585798816568	MS	BAT
Dadabacteria	Nanoarchaeaeota	1	0.29585798816568	MS	BAT
Dadabacteria	Planctomycetes	2	0.591715976331361	MS	BAT
Dadabacteria	SAR406	1	0.29585798816568	MS	BAT
Dadabacteria	Verrucomicrobia	1	0.29585798816568	MS	BAT
Deltaproteobacteria	Gammaproteobacteria	1	0.29585798816568	MS	BAT
Deltaproteobacteria	Nanoarchaeaeota	1	0.29585798816568	MS	BAT
Deltaproteobacteria	Planctomycetes	1	0.29585798816568	MS	BAT
Deltaproteobacteria	SAR406	2	0.591715976331361	MS	BAT
Deltaproteobacteria	Thaumarchaeota	2	0.591715976331361	MS	BAT
Dinoflagellata	Dinoflagellata	11	3.25443786982249	MS	BAT
Dinoflagellata	Nanoarchaeaeota	1	0.29585798816568	MS	BAT
Dinoflagellata	Planctomycetes	2	0.591715976331361	MS	BAT
Dinoflagellata	Radiolaria	15	4.43786982248521	MS	BAT
Dinoflagellata	SAR406	3	0.887573964497041	MS	BAT
Dinoflagellata	Thaumarchaeota	5	1.4792899408284	MS	BAT
Euryarchaeota	Gammaproteobacteria	1	0.29585798816568	MS	BAT
Euryarchaeota	Nanoarchaeaeota	1	0.29585798816568	MS	BAT
Euryarchaeota	Planctomycetes	2	0.591715976331361	MS	BAT
Euryarchaeota	SAR406	6	1.77514792899408	MS	BAT
Euryarchaeota	Thaumarchaeota	7	2.07100591715976	MS	BAT
Euryarchaeota	unBac	2	0.591715976331361	MS	BAT
Gammaproteobacteria	Gammaproteobacteria	2	0.591715976331361	MS	BAT
Gammaproteobacteria	Planctomycetes	1	0.29585798816568	MS	BAT
Gammaproteobacteria	SAR406	1	0.29585798816568	MS	BAT
Gammaproteobacteria	Schekmanbacteria	1	0.29585798816568	MS	BAT
Gammaproteobacteria	Thaumarchaeota	10	2.9585798816568	MS	BAT
Gammaproteobacteria	unBac	1	0.29585798816568	MS	BAT
Gemmatimonadetes	Radiolaria	1	0.29585798816568	MS	BAT
Gemmatimonadetes	Schekmanbacteria	1	0.29585798816568	MS	BAT
Gemmatimonadetes	Thaumarchaeota	3	0.887573964497041	MS	BAT
Nanoarchaeaeota	Nanoarchaeaeota	1	0.29585798816568	MS	BAT
Nanoarchaeaeota	Planctomycetes	1	0.29585798816568	MS	BAT
NiR	SAR406	2	0.591715976331361	MS	BAT
NiR	Thaumarchaeota	2	0.591715976331361	MS	BAT
Planctomycetes	Planctomycetes	4	1.18343195266272	MS	BAT
Planctomycetes	Radiolaria	1	0.29585798816568	MS	BAT
Planctomycetes	SAR406	7	2.07100591715976	MS	BAT
Planctomycetes	Thaumarchaeota	2	0.591715976331361	MS	BAT
Planctomycetes	unBac	3	0.887573964497041	MS	BAT
Radiolaria	Radiolaria	16	4.73372781065089	MS	BAT
Radiolaria	unBac	1	0.29585798816568	MS	BAT
SAR406	SAR406	1	0.29585798816568	MS	BAT
SAR406	Schekmanbacteria	1	0.29585798816568	MS	BAT
SAR406	Thaumarchaeota	7	2.07100591715976	MS	BAT
SAR406	Verrucomicrobia	1	0.29585798816568	MS	BAT
SAR406	unBac	2	0.591715976331361	MS	BAT
Schekmanbacteria	Thaumarchaeota	1	0.29585798816568	MS	BAT
Schekmanbacteria	unBac	1	0.29585798816568	MS	BAT
Thaumarchaeota	Thaumarchaeota	30	8.87573964497041	MS	BAT
Thaumarchaeota	Verrucomicrobia	1	0.29585798816568	MS	BAT
Actinobacteria	Alphaproteobacteria	5	1.68350168350168	NAO	SRF
Actinobacteria	Bacteroidetes	2	0.673400673400673	NAO	SRF
Actinobacteria	Cyanobacteria	2	0.673400673400673	NAO	SRF
Alphaproteobacteria	Alphaproteobacteria	50	16.8350168350168	NAO	SRF
Alphaproteobacteria	Bacteroidetes	8	2.69360269360269	NAO	SRF
Alphaproteobacteria	Cyanobacteria	4	1.34680134680135	NAO	SRF
Alphaproteobacteria	Deltaproteobacteria	1	0.336700336700337	NAO	SRF
Alphaproteobacteria	Euryarchaeota	1	0.336700336700337	NAO	SRF
Alphaproteobacteria	Gammaproteobacteria	5	1.68350168350168	NAO	SRF
Alphaproteobacteria	SAR406	2	0.673400673400673	NAO	SRF
Alphaproteobacteria	Verrucomicrobia	1	0.336700336700337	NAO	SRF
Bacteroidetes	Bacteroidetes	1	0.336700336700337	NAO	SRF
Bacteroidetes	Cyanobacteria	2	0.673400673400673	NAO	SRF
Bacteroidetes	Dinoflagellata	1	0.336700336700337	NAO	SRF
Bacteroidetes	Gammaproteobacteria	1	0.336700336700337	NAO	SRF
Centroheliozoa	Dinoflagellata	4	1.34680134680135	NAO	SRF
Centroheliozoa	Picozoa	1	0.336700336700337	NAO	SRF
Cyanobacteria	Cyanobacteria	2	0.673400673400673	NAO	SRF
Cyanobacteria	Deltaproteobacteria	1	0.336700336700337	NAO	SRF
Cyanobacteria	Dinoflagellata	1	0.336700336700337	NAO	SRF
Cyanobacteria	Gammaproteobacteria	1	0.336700336700337	NAO	SRF
Cyanobacteria	Verrucomicrobia	1	0.336700336700337	NAO	SRF
Deltaproteobacteria	Euryarchaeota	1	0.336700336700337	NAO	SRF
Deltaproteobacteria	Gammaproteobacteria	1	0.336700336700337	NAO	SRF
Dinoflagellata	Dinoflagellata	159	53.5353535353535	NAO	SRF
Dinoflagellata	Ochrophyta	4	1.34680134680135	NAO	SRF
Dinoflagellata	Picozoa	5	1.68350168350168	NAO	SRF
Dinoflagellata	Stramenopiles_X	18	6.06060606060606	NAO	SRF
Dinoflagellata	unEuk	2	0.673400673400673	NAO	SRF
Ochrophyta	Picozoa	2	0.673400673400673	NAO	SRF
Ochrophyta	Stramenopiles_X	1	0.336700336700337	NAO	SRF
Picozoa	Stramenopiles_X	3	1.01010101010101	NAO	SRF
Stramenopiles_X	Stramenopiles_X	4	1.34680134680135	NAO	SRF
Actinobacteria	Actinobacteria	1	0.471698113207547	NAO	DCM
Actinobacteria	Alphaproteobacteria	6	2.83018867924528	NAO	DCM
Actinobacteria	Bacteroidetes	2	0.943396226415094	NAO	DCM
Actinobacteria	Cyanobacteria	1	0.471698113207547	NAO	DCM
Actinobacteria	Euryarchaeota	3	1.41509433962264	NAO	DCM
Actinobacteria	SAR406	2	0.943396226415094	NAO	DCM
Alphaproteobacteria	Alphaproteobacteria	84	39.622641509434	NAO	DCM
Alphaproteobacteria	Bacteroidetes	13	6.13207547169811	NAO	DCM
Alphaproteobacteria	Chlorophyta	2	0.943396226415094	NAO	DCM
Alphaproteobacteria	Cyanobacteria	5	2.35849056603774	NAO	DCM
Alphaproteobacteria	Dadabacteria	2	0.943396226415094	NAO	DCM
Alphaproteobacteria	Deltaproteobacteria	3	1.41509433962264	NAO	DCM
Alphaproteobacteria	Dinoflagellata	1	0.471698113207547	NAO	DCM
Alphaproteobacteria	Euryarchaeota	9	4.24528301886792	NAO	DCM
Alphaproteobacteria	Gammaproteobacteria	4	1.88679245283019	NAO	DCM
Alphaproteobacteria	Radiolaria	1	0.471698113207547	NAO	DCM
Alphaproteobacteria	SAR406	3	1.41509433962264	NAO	DCM
Alphaproteobacteria	Thaumarchaeota	1	0.471698113207547	NAO	DCM
Alphaproteobacteria	unBac	1	0.471698113207547	NAO	DCM
Bacteroidetes	Bacteroidetes	4	1.88679245283019	NAO	DCM
Bacteroidetes	Deltaproteobacteria	1	0.471698113207547	NAO	DCM
Bacteroidetes	Euryarchaeota	1	0.471698113207547	NAO	DCM
Bacteroidetes	Gammaproteobacteria	1	0.471698113207547	NAO	DCM
Bacteroidetes	SAR406	1	0.471698113207547	NAO	DCM
Bacteroidetes	unBac	1	0.471698113207547	NAO	DCM
Chlorophyta	Chlorophyta	2	0.943396226415094	NAO	DCM
Chlorophyta	Cryptophyta	1	0.471698113207547	NAO	DCM
Chlorophyta	Dinoflagellata	2	0.943396226415094	NAO	DCM
Chlorophyta	Euryarchaeota	1	0.471698113207547	NAO	DCM
Chlorophyta	Ochrophyta	1	0.471698113207547	NAO	DCM
Chlorophyta	unBac	1	0.471698113207547	NAO	DCM
Cryptophyta	Dinoflagellata	1	0.471698113207547	NAO	DCM
Cryptophyta	Ochrophyta	1	0.471698113207547	NAO	DCM
Cyanobacteria	Cyanobacteria	7	3.30188679245283	NAO	DCM
Cyanobacteria	Euryarchaeota	4	1.88679245283019	NAO	DCM
Cyanobacteria	Gammaproteobacteria	1	0.471698113207547	NAO	DCM
Cyanobacteria	SAR406	1	0.471698113207547	NAO	DCM
Cyanobacteria	unBac	1	0.471698113207547	NAO	DCM
Dadabacteria	Deltaproteobacteria	1	0.471698113207547	NAO	DCM
Dadabacteria	SAR406	1	0.471698113207547	NAO	DCM
Deltaproteobacteria	Deltaproteobacteria	1	0.471698113207547	NAO	DCM
Deltaproteobacteria	Euryarchaeota	2	0.943396226415094	NAO	DCM
Deltaproteobacteria	Gammaproteobacteria	1	0.471698113207547	NAO	DCM
Deltaproteobacteria	unBac	1	0.471698113207547	NAO	DCM
Dinoflagellata	Dinoflagellata	14	6.60377358490566	NAO	DCM
Dinoflagellata	Ochrophyta	1	0.471698113207547	NAO	DCM
Dinoflagellata	Radiolaria	1	0.471698113207547	NAO	DCM
Dinoflagellata	Stramenopiles_X	2	0.943396226415094	NAO	DCM
Dinoflagellata	Telonemia	1	0.471698113207547	NAO	DCM
Euryarchaeota	Euryarchaeota	1	0.471698113207547	NAO	DCM
Euryarchaeota	Ochrophyta	1	0.471698113207547	NAO	DCM
Euryarchaeota	SAR406	2	0.943396226415094	NAO	DCM
Gammaproteobacteria	SAR406	1	0.471698113207547	NAO	DCM
Ochrophyta	Radiolaria	1	0.471698113207547	NAO	DCM
SAR406	SAR406	1	0.471698113207547	NAO	DCM
SAR406	Thaumarchaeota	1	0.471698113207547	NAO	DCM
Thaumarchaeota	Thaumarchaeota	1	0.471698113207547	NAO	DCM
Actinobacteria	Actinobacteria	1	0.680272108843537	NAO	MES
Actinobacteria	Euryarchaeota	2	1.36054421768707	NAO	MES
Actinobacteria	Gammaproteobacteria	1	0.680272108843537	NAO	MES
Actinobacteria	Gemmatimonadetes	1	0.680272108843537	NAO	MES
Actinobacteria	Thaumarchaeota	4	2.72108843537415	NAO	MES
Alphaproteobacteria	Alphaproteobacteria	20	13.6054421768707	NAO	MES
Alphaproteobacteria	Bacteroidetes	2	1.36054421768707	NAO	MES
Alphaproteobacteria	Deltaproteobacteria	4	2.72108843537415	NAO	MES
Alphaproteobacteria	Dinoflagellata	1	0.680272108843537	NAO	MES
Alphaproteobacteria	Euryarchaeota	1	0.680272108843537	NAO	MES
Alphaproteobacteria	Gammaproteobacteria	3	2.04081632653061	NAO	MES
Alphaproteobacteria	NiN	1	0.680272108843537	NAO	MES
Alphaproteobacteria	SAR406	1	0.680272108843537	NAO	MES
Alphaproteobacteria	Thaumarchaeota	7	4.76190476190476	NAO	MES
Bacteroidetes	Deltaproteobacteria	1	0.680272108843537	NAO	MES
Bacteroidetes	Euryarchaeota	1	0.680272108843537	NAO	MES
Bacteroidetes	Gammaproteobacteria	1	0.680272108843537	NAO	MES
Bacteroidetes	Verrucomicrobia	1	0.680272108843537	NAO	MES
ChO	Euryarchaeota	1	0.680272108843537	NAO	MES
ChO	Gammaproteobacteria	1	0.680272108843537	NAO	MES
Deltaproteobacteria	Deltaproteobacteria	2	1.36054421768707	NAO	MES
Deltaproteobacteria	Euryarchaeota	1	0.680272108843537	NAO	MES
Deltaproteobacteria	Gammaproteobacteria	3	2.04081632653061	NAO	MES
Deltaproteobacteria	Radiolaria	1	0.680272108843537	NAO	MES
Deltaproteobacteria	SAR406	2	1.36054421768707	NAO	MES
Deltaproteobacteria	Thaumarchaeota	9	6.12244897959184	NAO	MES
Deltaproteobacteria	Verrucomicrobia	1	0.680272108843537	NAO	MES
Dinoflagellata	Dinoflagellata	1	0.680272108843537	NAO	MES
Dinoflagellata	Gammaproteobacteria	1	0.680272108843537	NAO	MES
Euryarchaeota	Euryarchaeota	3	2.04081632653061	NAO	MES
Euryarchaeota	Gammaproteobacteria	1	0.680272108843537	NAO	MES
Euryarchaeota	Gemmatimonadetes	1	0.680272108843537	NAO	MES
Euryarchaeota	SAR406	1	0.680272108843537	NAO	MES
Euryarchaeota	Thaumarchaeota	7	4.76190476190476	NAO	MES
Gammaproteobacteria	Gammaproteobacteria	3	2.04081632653061	NAO	MES
Gammaproteobacteria	NiN	1	0.680272108843537	NAO	MES
Gammaproteobacteria	Planctomycetes	3	2.04081632653061	NAO	MES
Gammaproteobacteria	SAR406	3	2.04081632653061	NAO	MES
Gammaproteobacteria	Thaumarchaeota	8	5.4421768707483	NAO	MES
NiN	Thaumarchaeota	1	0.680272108843537	NAO	MES
SAR406	SAR406	1	0.680272108843537	NAO	MES
SAR406	Thaumarchaeota	2	1.36054421768707	NAO	MES
SAR406	Verrucomicrobia	1	0.680272108843537	NAO	MES
Thaumarchaeota	Thaumarchaeota	33	22.4489795918367	NAO	MES
Thaumarchaeota	Verrucomicrobia	2	1.36054421768707	NAO	MES
Alphaproteobacteria	Alphaproteobacteria	6	15.7894736842105	NAO	BAT
Alphaproteobacteria	ChO	2	5.26315789473684	NAO	BAT
Alphaproteobacteria	Gammaproteobacteria	2	5.26315789473684	NAO	BAT
Alphaproteobacteria	Planctomycetes	2	5.26315789473684	NAO	BAT
Alphaproteobacteria	SAR406	1	2.63157894736842	NAO	BAT
ChO	ChO	1	2.63157894736842	NAO	BAT
ChO	Gammaproteobacteria	1	2.63157894736842	NAO	BAT
ChO	Thaumarchaeota	2	5.26315789473684	NAO	BAT
Deltaproteobacteria	SAR406	1	2.63157894736842	NAO	BAT
Gammaproteobacteria	Gemmatimonadetes	1	2.63157894736842	NAO	BAT
Gemmatimonadetes	Thaumarchaeota	2	5.26315789473684	NAO	BAT
Planctomycetes	Planctomycetes	1	2.63157894736842	NAO	BAT
Planctomycetes	Thaumarchaeota	1	2.63157894736842	NAO	BAT
SAR406	SAR406	2	5.26315789473684	NAO	BAT
SAR406	Thaumarchaeota	4	10.5263157894737	NAO	BAT
Thaumarchaeota	Thaumarchaeota	8	21.0526315789474	NAO	BAT
Verrucomicrobia	Verrucomicrobia	1	2.63157894736842	NAO	BAT
Actinobacteria	Alphaproteobacteria	1	0.75187969924812	SAO	SRF
Actinobacteria	Bacteroidetes	2	1.50375939849624	SAO	SRF
Alphaproteobacteria	Alphaproteobacteria	53	39.8496240601504	SAO	SRF
Alphaproteobacteria	Bacteroidetes	12	9.02255639097744	SAO	SRF
Alphaproteobacteria	Cyanobacteria	2	1.50375939849624	SAO	SRF
Alphaproteobacteria	Gammaproteobacteria	5	3.7593984962406	SAO	SRF
Alphaproteobacteria	Planctomycetes	1	0.75187969924812	SAO	SRF
Alphaproteobacteria	SAR406	2	1.50375939849624	SAO	SRF
Alphaproteobacteria	Verrucomicrobia	1	0.75187969924812	SAO	SRF
Bacteroidetes	Bacteroidetes	4	3.00751879699248	SAO	SRF
Bacteroidetes	Cyanobacteria	1	0.75187969924812	SAO	SRF
Bacteroidetes	Euryarchaeota	2	1.50375939849624	SAO	SRF
Bacteroidetes	Gammaproteobacteria	1	0.75187969924812	SAO	SRF
Centroheliozoa	Dinoflagellata	1	0.75187969924812	SAO	SRF
Centroheliozoa	Picozoa	1	0.75187969924812	SAO	SRF
Cyanobacteria	Dinoflagellata	1	0.75187969924812	SAO	SRF
Dinoflagellata	Dinoflagellata	26	19.5488721804511	SAO	SRF
Dinoflagellata	Ochrophyta	1	0.75187969924812	SAO	SRF
Dinoflagellata	Picozoa	3	2.25563909774436	SAO	SRF
Dinoflagellata	Stramenopiles_X	6	4.51127819548872	SAO	SRF
Gammaproteobacteria	Gammaproteobacteria	2	1.50375939849624	SAO	SRF
Ochrophyta	Stramenopiles_X	1	0.75187969924812	SAO	SRF
Picozoa	Stramenopiles_X	2	1.50375939849624	SAO	SRF
Stramenopiles_X	Stramenopiles_X	2	1.50375939849624	SAO	SRF
Actinobacteria	Actinobacteria	5	0.397456279809221	SAO	DCM
Actinobacteria	Alphaproteobacteria	18	1.4308426073132	SAO	DCM
Actinobacteria	Bacteroidetes	5	0.397456279809221	SAO	DCM
Actinobacteria	Cyanobacteria	2	0.158982511923688	SAO	DCM
Actinobacteria	Dinoflagellata	2	0.158982511923688	SAO	DCM
Actinobacteria	Euryarchaeota	4	0.317965023847377	SAO	DCM
Actinobacteria	Gammaproteobacteria	2	0.158982511923688	SAO	DCM
Actinobacteria	Radiolaria	1	0.0794912559618442	SAO	DCM
Actinobacteria	SAR406	2	0.158982511923688	SAO	DCM
Actinobacteria	unBac	1	0.0794912559618442	SAO	DCM
Alphaproteobacteria	Alphaproteobacteria	193	15.3418124006359	SAO	DCM
Alphaproteobacteria	Bacteroidetes	24	1.90779014308426	SAO	DCM
Alphaproteobacteria	Chlorophyta	1	0.0794912559618442	SAO	DCM
Alphaproteobacteria	Cyanobacteria	16	1.27186009538951	SAO	DCM
Alphaproteobacteria	Dadabacteria	1	0.0794912559618442	SAO	DCM
Alphaproteobacteria	Deltaproteobacteria	6	0.476947535771065	SAO	DCM
Alphaproteobacteria	Dinoflagellata	10	0.794912559618442	SAO	DCM
Alphaproteobacteria	Euryarchaeota	18	1.4308426073132	SAO	DCM
Alphaproteobacteria	Gammaproteobacteria	17	1.35135135135135	SAO	DCM
Alphaproteobacteria	Picozoa	1	0.0794912559618442	SAO	DCM
Alphaproteobacteria	Radiolaria	4	0.317965023847377	SAO	DCM
Alphaproteobacteria	SAR406	7	0.556438791732909	SAO	DCM
Alphaproteobacteria	Stramenopiles_X	1	0.0794912559618442	SAO	DCM
Alphaproteobacteria	Thaumarchaeota	2	0.158982511923688	SAO	DCM
Alphaproteobacteria	unBac	4	0.317965023847377	SAO	DCM
Bacteroidetes	Bacteroidetes	7	0.556438791732909	SAO	DCM
Bacteroidetes	Chlorophyta	1	0.0794912559618442	SAO	DCM
Bacteroidetes	Cyanobacteria	4	0.317965023847377	SAO	DCM
Bacteroidetes	Dadabacteria	1	0.0794912559618442	SAO	DCM
Bacteroidetes	Deltaproteobacteria	2	0.158982511923688	SAO	DCM
Bacteroidetes	Dinoflagellata	2	0.158982511923688	SAO	DCM
Bacteroidetes	Euryarchaeota	4	0.317965023847377	SAO	DCM
Bacteroidetes	Gammaproteobacteria	7	0.556438791732909	SAO	DCM
Bacteroidetes	SAR406	2	0.158982511923688	SAO	DCM
Bacteroidetes	Thaumarchaeota	1	0.0794912559618442	SAO	DCM
Bacteroidetes	Verrucomicrobia	1	0.0794912559618442	SAO	DCM
Bacteroidetes	unBac	2	0.158982511923688	SAO	DCM
Bacteroidetes	unEuk	1	0.0794912559618442	SAO	DCM
Chlorophyta	Dinoflagellata	12	0.95389507154213	SAO	DCM
Chlorophyta	Euryarchaeota	1	0.0794912559618442	SAO	DCM
Chlorophyta	Ochrophyta	1	0.0794912559618442	SAO	DCM
Chlorophyta	Radiolaria	1	0.0794912559618442	SAO	DCM
Chlorophyta	Stramenopiles_X	1	0.0794912559618442	SAO	DCM
Chlorophyta	Telonemia	3	0.238473767885533	SAO	DCM
Cryptophyta	Dinoflagellata	10	0.794912559618442	SAO	DCM
Cryptophyta	Stramenopiles_X	1	0.0794912559618442	SAO	DCM
Cyanobacteria	Cyanobacteria	10	0.794912559618442	SAO	DCM
Cyanobacteria	Dinoflagellata	4	0.317965023847377	SAO	DCM
Cyanobacteria	Euryarchaeota	5	0.397456279809221	SAO	DCM
Cyanobacteria	Gammaproteobacteria	3	0.238473767885533	SAO	DCM
Cyanobacteria	Radiolaria	1	0.0794912559618442	SAO	DCM
Cyanobacteria	SAR406	2	0.158982511923688	SAO	DCM
Cyanobacteria	Verrucomicrobia	1	0.0794912559618442	SAO	DCM
Cyanobacteria	unBac	3	0.238473767885533	SAO	DCM
Cyanobacteria	unEuk	1	0.0794912559618442	SAO	DCM
Dadabacteria	Deltaproteobacteria	1	0.0794912559618442	SAO	DCM
Deltaproteobacteria	Deltaproteobacteria	2	0.158982511923688	SAO	DCM
Deltaproteobacteria	Euryarchaeota	5	0.397456279809221	SAO	DCM
Deltaproteobacteria	Gammaproteobacteria	1	0.0794912559618442	SAO	DCM
Deltaproteobacteria	SAR406	2	0.158982511923688	SAO	DCM
Deltaproteobacteria	Stramenopiles_X	1	0.0794912559618442	SAO	DCM
Deltaproteobacteria	Thaumarchaeota	1	0.0794912559618442	SAO	DCM
Deltaproteobacteria	Verrucomicrobia	2	0.158982511923688	SAO	DCM
Deltaproteobacteria	unBac	2	0.158982511923688	SAO	DCM
Dinoflagellata	Dinoflagellata	548	43.5612082670906	SAO	DCM
Dinoflagellata	Euryarchaeota	4	0.317965023847377	SAO	DCM
Dinoflagellata	Gammaproteobacteria	2	0.158982511923688	SAO	DCM
Dinoflagellata	Gemmatimonadetes	1	0.0794912559618442	SAO	DCM
Dinoflagellata	Ochrophyta	9	0.715421303656598	SAO	DCM
Dinoflagellata	Picozoa	18	1.4308426073132	SAO	DCM
Dinoflagellata	Planctomycetes	1	0.0794912559618442	SAO	DCM
Dinoflagellata	Radiolaria	25	1.9872813990461	SAO	DCM
Dinoflagellata	SAR406	3	0.238473767885533	SAO	DCM
Dinoflagellata	Stramenopiles_X	69	5.48489666136725	SAO	DCM
Dinoflagellata	Telonemia	16	1.27186009538951	SAO	DCM
Dinoflagellata	Thaumarchaeota	1	0.0794912559618442	SAO	DCM
Dinoflagellata	unBac	1	0.0794912559618442	SAO	DCM
Dinoflagellata	unEuk	20	1.58982511923688	SAO	DCM
Euryarchaeota	Euryarchaeota	4	0.317965023847377	SAO	DCM
Euryarchaeota	Gammaproteobacteria	4	0.317965023847377	SAO	DCM
Euryarchaeota	Gemmatimonadetes	1	0.0794912559618442	SAO	DCM
Euryarchaeota	Ochrophyta	1	0.0794912559618442	SAO	DCM
Euryarchaeota	Planctomycetes	3	0.238473767885533	SAO	DCM
Euryarchaeota	SAR406	7	0.556438791732909	SAO	DCM
Euryarchaeota	Stramenopiles_X	2	0.158982511923688	SAO	DCM
Euryarchaeota	Verrucomicrobia	2	0.158982511923688	SAO	DCM
Euryarchaeota	unEuk	1	0.0794912559618442	SAO	DCM
Gammaproteobacteria	Gammaproteobacteria	5	0.397456279809221	SAO	DCM
Gammaproteobacteria	SAR406	1	0.0794912559618442	SAO	DCM
Gammaproteobacteria	Stramenopiles_X	1	0.0794912559618442	SAO	DCM
Gammaproteobacteria	Verrucomicrobia	1	0.0794912559618442	SAO	DCM
Gammaproteobacteria	unBac	2	0.158982511923688	SAO	DCM
Gemmatimonadetes	Planctomycetes	1	0.0794912559618442	SAO	DCM
Gemmatimonadetes	Radiolaria	1	0.0794912559618442	SAO	DCM
Ochrophyta	Radiolaria	1	0.0794912559618442	SAO	DCM
Ochrophyta	Stramenopiles_X	1	0.0794912559618442	SAO	DCM
Ochrophyta	Telonemia	1	0.0794912559618442	SAO	DCM
Picozoa	Picozoa	3	0.238473767885533	SAO	DCM
Picozoa	Stramenopiles_X	4	0.317965023847377	SAO	DCM
Picozoa	Telonemia	1	0.0794912559618442	SAO	DCM
Picozoa	unEuk	1	0.0794912559618442	SAO	DCM
Planctomycetes	Radiolaria	1	0.0794912559618442	SAO	DCM
Planctomycetes	Verrucomicrobia	1	0.0794912559618442	SAO	DCM
Radiolaria	Radiolaria	8	0.635930047694754	SAO	DCM
Radiolaria	SAR406	1	0.0794912559618442	SAO	DCM
Radiolaria	Stramenopiles_X	2	0.158982511923688	SAO	DCM
Radiolaria	unEuk	1	0.0794912559618442	SAO	DCM
SAR406	SAR406	4	0.317965023847377	SAO	DCM
SAR406	Stramenopiles_X	1	0.0794912559618442	SAO	DCM
SAR406	Thaumarchaeota	1	0.0794912559618442	SAO	DCM
Stramenopiles_X	Stramenopiles_X	7	0.556438791732909	SAO	DCM
Stramenopiles_X	Telonemia	2	0.158982511923688	SAO	DCM
Stramenopiles_X	Thaumarchaeota	1	0.0794912559618442	SAO	DCM
Thaumarchaeota	Thaumarchaeota	1	0.0794912559618442	SAO	DCM
Verrucomicrobia	unBac	1	0.0794912559618442	SAO	DCM
Acidobacteria	Alphaproteobacteria	1	0.699300699300699	SAO	MES
Acidobacteria	Thaumarchaeota	1	0.699300699300699	SAO	MES
Actinobacteria	Actinobacteria	1	0.699300699300699	SAO	MES
Actinobacteria	Deltaproteobacteria	1	0.699300699300699	SAO	MES
Actinobacteria	Euryarchaeota	1	0.699300699300699	SAO	MES
Actinobacteria	Gammaproteobacteria	1	0.699300699300699	SAO	MES
Actinobacteria	Gemmatimonadetes	1	0.699300699300699	SAO	MES
Actinobacteria	Thaumarchaeota	3	2.0979020979021	SAO	MES
Alphaproteobacteria	Alphaproteobacteria	10	6.99300699300699	SAO	MES
Alphaproteobacteria	Bacteroidetes	4	2.7972027972028	SAO	MES
Alphaproteobacteria	Dinoflagellata	1	0.699300699300699	SAO	MES
Alphaproteobacteria	Gammaproteobacteria	7	4.89510489510489	SAO	MES
Alphaproteobacteria	NiN	1	0.699300699300699	SAO	MES
Alphaproteobacteria	Picozoa	1	0.699300699300699	SAO	MES
Alphaproteobacteria	Radiolaria	2	1.3986013986014	SAO	MES
Alphaproteobacteria	SAR406	2	1.3986013986014	SAO	MES
Alphaproteobacteria	Thaumarchaeota	1	0.699300699300699	SAO	MES
Bacteroidetes	Gammaproteobacteria	3	2.0979020979021	SAO	MES
ChO	ChO	1	0.699300699300699	SAO	MES
ChO	Deltaproteobacteria	1	0.699300699300699	SAO	MES
ChO	Dinoflagellata	2	1.3986013986014	SAO	MES
ChO	Gammaproteobacteria	1	0.699300699300699	SAO	MES
ChO	NiN	1	0.699300699300699	SAO	MES
ChO	SAR406	1	0.699300699300699	SAO	MES
Deltaproteobacteria	Gammaproteobacteria	2	1.3986013986014	SAO	MES
Deltaproteobacteria	SAR406	3	2.0979020979021	SAO	MES
Deltaproteobacteria	Thaumarchaeota	4	2.7972027972028	SAO	MES
Dinoflagellata	Dinoflagellata	13	9.09090909090909	SAO	MES
Dinoflagellata	Gammaproteobacteria	2	1.3986013986014	SAO	MES
Dinoflagellata	Radiolaria	5	3.4965034965035	SAO	MES
Dinoflagellata	Thaumarchaeota	2	1.3986013986014	SAO	MES
Euryarchaeota	Gammaproteobacteria	1	0.699300699300699	SAO	MES
Gammaproteobacteria	Gammaproteobacteria	5	3.4965034965035	SAO	MES
Gammaproteobacteria	NiN	1	0.699300699300699	SAO	MES
Gammaproteobacteria	Ochrophyta	1	0.699300699300699	SAO	MES
Gammaproteobacteria	SAR406	1	0.699300699300699	SAO	MES
Gammaproteobacteria	Thaumarchaeota	13	9.09090909090909	SAO	MES
Gemmatimonadetes	Radiolaria	1	0.699300699300699	SAO	MES
NiN	NiN	2	1.3986013986014	SAO	MES
NiN	Radiolaria	1	0.699300699300699	SAO	MES
NiN	Thaumarchaeota	3	2.0979020979021	SAO	MES
Radiolaria	Radiolaria	7	4.89510489510489	SAO	MES
Radiolaria	Thaumarchaeota	2	1.3986013986014	SAO	MES
SAR406	SAR406	1	0.699300699300699	SAO	MES
SAR406	Thaumarchaeota	1	0.699300699300699	SAO	MES
Thaumarchaeota	Thaumarchaeota	23	16.0839160839161	SAO	MES
Acidobacteria	NiN	1	0.833333333333333	SAO	BAT
Actinobacteria	Alphaproteobacteria	2	1.66666666666667	SAO	BAT
Actinobacteria	Gammaproteobacteria	1	0.833333333333333	SAO	BAT
Alphaproteobacteria	Alphaproteobacteria	15	12.5	SAO	BAT
Alphaproteobacteria	Bacteroidetes	9	7.5	SAO	BAT
Alphaproteobacteria	ChO	2	1.66666666666667	SAO	BAT
Alphaproteobacteria	Gammaproteobacteria	13	10.8333333333333	SAO	BAT
Alphaproteobacteria	NiN	1	0.833333333333333	SAO	BAT
Alphaproteobacteria	SAR406	1	0.833333333333333	SAO	BAT
Alphaproteobacteria	Stramenopiles_X	2	1.66666666666667	SAO	BAT
Bacteroidetes	Bacteroidetes	2	1.66666666666667	SAO	BAT
Bacteroidetes	Gammaproteobacteria	5	4.16666666666667	SAO	BAT
Cercozoa	Radiolaria	1	0.833333333333333	SAO	BAT
ChO	Deltaproteobacteria	1	0.833333333333333	SAO	BAT
ChO	Gammaproteobacteria	1	0.833333333333333	SAO	BAT
ChO	SAR406	1	0.833333333333333	SAO	BAT
Ciliophora	Radiolaria	1	0.833333333333333	SAO	BAT
Deltaproteobacteria	SAR406	1	0.833333333333333	SAO	BAT
Dinoflagellata	Dinoflagellata	4	3.33333333333333	SAO	BAT
Dinoflagellata	Gammaproteobacteria	1	0.833333333333333	SAO	BAT
Dinoflagellata	Radiolaria	2	1.66666666666667	SAO	BAT
Dinoflagellata	Thaumarchaeota	1	0.833333333333333	SAO	BAT
Fungi	Radiolaria	1	0.833333333333333	SAO	BAT
Fungi	Thaumarchaeota	1	0.833333333333333	SAO	BAT
Gammaproteobacteria	Gammaproteobacteria	15	12.5	SAO	BAT
Gammaproteobacteria	Gemmatimonadetes	1	0.833333333333333	SAO	BAT
Gammaproteobacteria	Ochrophyta	2	1.66666666666667	SAO	BAT
Gammaproteobacteria	Stramenopiles_X	1	0.833333333333333	SAO	BAT
Gammaproteobacteria	Thaumarchaeota	2	1.66666666666667	SAO	BAT
Gemmatimonadetes	SAR406	1	0.833333333333333	SAO	BAT
Gemmatimonadetes	Thaumarchaeota	2	1.66666666666667	SAO	BAT
NiN	SAR406	2	1.66666666666667	SAO	BAT
NiN	Thaumarchaeota	1	0.833333333333333	SAO	BAT
Ochrophyta	Stramenopiles_X	1	0.833333333333333	SAO	BAT
Radiolaria	Radiolaria	2	1.66666666666667	SAO	BAT
Radiolaria	unEuk	2	1.66666666666667	SAO	BAT
SAR406	SAR406	3	2.5	SAO	BAT
SAR406	Thaumarchaeota	6	5	SAO	BAT
Thaumarchaeota	Thaumarchaeota	9	7.5	SAO	BAT
Actinobacteria	Actinobacteria	5	1.08932461873638	SPO	SRF
Actinobacteria	Alphaproteobacteria	12	2.61437908496732	SPO	SRF
Actinobacteria	Bacteroidetes	5	1.08932461873638	SPO	SRF
Actinobacteria	Cyanobacteria	3	0.65359477124183	SPO	SRF
Actinobacteria	Gammaproteobacteria	2	0.435729847494553	SPO	SRF
Actinobacteria	Stramenopiles_X	1	0.217864923747277	SPO	SRF
Actinobacteria	unBac	1	0.217864923747277	SPO	SRF
Alphaproteobacteria	Alphaproteobacteria	77	16.7755991285403	SPO	SRF
Alphaproteobacteria	Bacteroidetes	19	4.13943355119826	SPO	SRF
Alphaproteobacteria	Cyanobacteria	5	1.08932461873638	SPO	SRF
Alphaproteobacteria	Deltaproteobacteria	1	0.217864923747277	SPO	SRF
Alphaproteobacteria	Gammaproteobacteria	12	2.61437908496732	SPO	SRF
Bacteroidetes	Bacteroidetes	5	1.08932461873638	SPO	SRF
Bacteroidetes	Cyanobacteria	2	0.435729847494553	SPO	SRF
Bacteroidetes	Dinoflagellata	1	0.217864923747277	SPO	SRF
Bacteroidetes	Gammaproteobacteria	5	1.08932461873638	SPO	SRF
Bacteroidetes	Stramenopiles_X	1	0.217864923747277	SPO	SRF
Bacteroidetes	unBac	1	0.217864923747277	SPO	SRF
Centroheliozoa	Dinoflagellata	5	1.08932461873638	SPO	SRF
Centroheliozoa	Picozoa	1	0.217864923747277	SPO	SRF
Cryptophyta	Dinoflagellata	7	1.52505446623094	SPO	SRF
Cryptophyta	Katablepharidophyta	1	0.217864923747277	SPO	SRF
Cryptophyta	Stramenopiles_X	3	0.65359477124183	SPO	SRF
Cryptophyta	Telonemia	1	0.217864923747277	SPO	SRF
Cyanobacteria	Cyanobacteria	7	1.52505446623094	SPO	SRF
Cyanobacteria	Dinoflagellata	2	0.435729847494553	SPO	SRF
Dinoflagellata	Dinoflagellata	215	46.8409586056645	SPO	SRF
Dinoflagellata	Katablepharidophyta	1	0.217864923747277	SPO	SRF
Dinoflagellata	Ochrophyta	6	1.30718954248366	SPO	SRF
Dinoflagellata	Picozoa	6	1.30718954248366	SPO	SRF
Dinoflagellata	Stramenopiles_X	26	5.66448801742919	SPO	SRF
Dinoflagellata	Telonemia	3	0.65359477124183	SPO	SRF
Dinoflagellata	unEuk	5	1.08932461873638	SPO	SRF
Gammaproteobacteria	Gammaproteobacteria	1	0.217864923747277	SPO	SRF
Katablepharidophyta	unEuk	1	0.217864923747277	SPO	SRF
Ochrophyta	Ochrophyta	1	0.217864923747277	SPO	SRF
Ochrophyta	Stramenopiles_X	1	0.217864923747277	SPO	SRF
Picozoa	Stramenopiles_X	2	0.435729847494553	SPO	SRF
Picozoa	unEuk	1	0.217864923747277	SPO	SRF
Stramenopiles_X	Stramenopiles_X	3	0.65359477124183	SPO	SRF
Stramenopiles_X	Telonemia	2	0.435729847494553	SPO	SRF
Actinobacteria	Actinobacteria	9	0.588235294117647	SPO	DCM
Actinobacteria	Alphaproteobacteria	25	1.63398692810458	SPO	DCM
Actinobacteria	Bacteroidetes	7	0.457516339869281	SPO	DCM
Actinobacteria	Cyanobacteria	4	0.261437908496732	SPO	DCM
Actinobacteria	Gammaproteobacteria	3	0.196078431372549	SPO	DCM
Actinobacteria	Planctomycetes	1	0.065359477124183	SPO	DCM
Actinobacteria	SAR406	2	0.130718954248366	SPO	DCM
Actinobacteria	Verrucomicrobia	1	0.065359477124183	SPO	DCM
Actinobacteria	unBac	2	0.130718954248366	SPO	DCM
Alphaproteobacteria	Alphaproteobacteria	261	17.0588235294118	SPO	DCM
Alphaproteobacteria	Bacteroidetes	50	3.26797385620915	SPO	DCM
Alphaproteobacteria	Chlorophyta	1	0.065359477124183	SPO	DCM
Alphaproteobacteria	Cryptophyta	1	0.065359477124183	SPO	DCM
Alphaproteobacteria	Cyanobacteria	17	1.11111111111111	SPO	DCM
Alphaproteobacteria	Dadabacteria	4	0.261437908496732	SPO	DCM
Alphaproteobacteria	Deltaproteobacteria	11	0.718954248366013	SPO	DCM
Alphaproteobacteria	Dinoflagellata	10	0.65359477124183	SPO	DCM
Alphaproteobacteria	Euryarchaeota	10	0.65359477124183	SPO	DCM
Alphaproteobacteria	Firmicutes	1	0.065359477124183	SPO	DCM
Alphaproteobacteria	Gammaproteobacteria	61	3.98692810457516	SPO	DCM
Alphaproteobacteria	Gemmatimonadetes	2	0.130718954248366	SPO	DCM
Alphaproteobacteria	Picozoa	1	0.065359477124183	SPO	DCM
Alphaproteobacteria	Planctomycetes	7	0.457516339869281	SPO	DCM
Alphaproteobacteria	Radiolaria	12	0.784313725490196	SPO	DCM
Alphaproteobacteria	SAR406	10	0.65359477124183	SPO	DCM
Alphaproteobacteria	Stramenopiles_X	2	0.130718954248366	SPO	DCM
Alphaproteobacteria	Verrucomicrobia	5	0.326797385620915	SPO	DCM
Alphaproteobacteria	unBac	5	0.326797385620915	SPO	DCM
Apicomplexa	Bacteroidetes	1	0.065359477124183	SPO	DCM
Bacteroidetes	Bacteroidetes	16	1.04575163398693	SPO	DCM
Bacteroidetes	Cyanobacteria	15	0.980392156862745	SPO	DCM
Bacteroidetes	Dadabacteria	2	0.130718954248366	SPO	DCM
Bacteroidetes	Deltaproteobacteria	2	0.130718954248366	SPO	DCM
Bacteroidetes	Dinoflagellata	2	0.130718954248366	SPO	DCM
Bacteroidetes	Euryarchaeota	4	0.261437908496732	SPO	DCM
Bacteroidetes	Gammaproteobacteria	20	1.30718954248366	SPO	DCM
Bacteroidetes	Hilomonadea	1	0.065359477124183	SPO	DCM
Bacteroidetes	Planctomycetes	3	0.196078431372549	SPO	DCM
Bacteroidetes	Radiolaria	2	0.130718954248366	SPO	DCM
Bacteroidetes	SAR406	3	0.196078431372549	SPO	DCM
Bacteroidetes	Verrucomicrobia	1	0.065359477124183	SPO	DCM
Bacteroidetes	unBac	4	0.261437908496732	SPO	DCM
Bacteroidetes	unEuk	1	0.065359477124183	SPO	DCM
Chlorophyta	Chlorophyta	1	0.065359477124183	SPO	DCM
Chlorophyta	Cryptophyta	1	0.065359477124183	SPO	DCM
Chlorophyta	Cyanobacteria	1	0.065359477124183	SPO	DCM
Chlorophyta	Dinoflagellata	15	0.980392156862745	SPO	DCM
Chlorophyta	Radiolaria	4	0.261437908496732	SPO	DCM
Chlorophyta	Stramenopiles_X	6	0.392156862745098	SPO	DCM
Chlorophyta	Telonemia	1	0.065359477124183	SPO	DCM
Chlorophyta	unBac	1	0.065359477124183	SPO	DCM
Choanoflagellida	Dinoflagellata	1	0.065359477124183	SPO	DCM
Cryptophyta	Dinoflagellata	6	0.392156862745098	SPO	DCM
Cryptophyta	Stramenopiles_X	3	0.196078431372549	SPO	DCM
Cyanobacteria	Cyanobacteria	18	1.17647058823529	SPO	DCM
Cyanobacteria	Dadabacteria	1	0.065359477124183	SPO	DCM
Cyanobacteria	Deltaproteobacteria	1	0.065359477124183	SPO	DCM
Cyanobacteria	Dinoflagellata	2	0.130718954248366	SPO	DCM
Cyanobacteria	Euryarchaeota	4	0.261437908496732	SPO	DCM
Cyanobacteria	Gammaproteobacteria	10	0.65359477124183	SPO	DCM
Cyanobacteria	Planctomycetes	3	0.196078431372549	SPO	DCM
Cyanobacteria	Radiolaria	1	0.065359477124183	SPO	DCM
Cyanobacteria	SAR406	2	0.130718954248366	SPO	DCM
Cyanobacteria	Verrucomicrobia	4	0.261437908496732	SPO	DCM
Cyanobacteria	unBac	3	0.196078431372549	SPO	DCM
Dadabacteria	Deltaproteobacteria	1	0.065359477124183	SPO	DCM
Dadabacteria	Euryarchaeota	1	0.065359477124183	SPO	DCM
Dadabacteria	Gammaproteobacteria	3	0.196078431372549	SPO	DCM
Dadabacteria	Radiolaria	1	0.065359477124183	SPO	DCM
Deltaproteobacteria	Deltaproteobacteria	1	0.065359477124183	SPO	DCM
Deltaproteobacteria	Euryarchaeota	4	0.261437908496732	SPO	DCM
Deltaproteobacteria	Gammaproteobacteria	3	0.196078431372549	SPO	DCM
Deltaproteobacteria	Planctomycetes	1	0.065359477124183	SPO	DCM
Deltaproteobacteria	Radiolaria	1	0.065359477124183	SPO	DCM
Deltaproteobacteria	Verrucomicrobia	1	0.065359477124183	SPO	DCM
Deltaproteobacteria	unBac	2	0.130718954248366	SPO	DCM
Dinoflagellata	Dinoflagellata	518	33.8562091503268	SPO	DCM
Dinoflagellata	Euryarchaeota	4	0.261437908496732	SPO	DCM
Dinoflagellata	Gemmatimonadetes	2	0.130718954248366	SPO	DCM
Dinoflagellata	Ochrophyta	6	0.392156862745098	SPO	DCM
Dinoflagellata	Picozoa	5	0.326797385620915	SPO	DCM
Dinoflagellata	Planctomycetes	2	0.130718954248366	SPO	DCM
Dinoflagellata	Radiolaria	40	2.61437908496732	SPO	DCM
Dinoflagellata	SAR406	2	0.130718954248366	SPO	DCM
Dinoflagellata	Stramenopiles_X	57	3.72549019607843	SPO	DCM
Dinoflagellata	Telonemia	13	0.849673202614379	SPO	DCM
Dinoflagellata	unBac	1	0.065359477124183	SPO	DCM
Dinoflagellata	unEuk	32	2.09150326797386	SPO	DCM
Euryarchaeota	Euryarchaeota	3	0.196078431372549	SPO	DCM
Euryarchaeota	Gammaproteobacteria	4	0.261437908496732	SPO	DCM
Euryarchaeota	Gemmatimonadetes	1	0.065359477124183	SPO	DCM
Euryarchaeota	Ochrophyta	1	0.065359477124183	SPO	DCM
Euryarchaeota	Planctomycetes	4	0.261437908496732	SPO	DCM
Euryarchaeota	Radiolaria	2	0.130718954248366	SPO	DCM
Euryarchaeota	SAR406	6	0.392156862745098	SPO	DCM
Euryarchaeota	Stramenopiles_X	2	0.130718954248366	SPO	DCM
Euryarchaeota	Verrucomicrobia	2	0.130718954248366	SPO	DCM
Euryarchaeota	unEuk	1	0.065359477124183	SPO	DCM
Gammaproteobacteria	Gammaproteobacteria	15	0.980392156862745	SPO	DCM
Gammaproteobacteria	Planctomycetes	3	0.196078431372549	SPO	DCM
Gammaproteobacteria	Radiolaria	2	0.130718954248366	SPO	DCM
Gammaproteobacteria	SAR406	4	0.261437908496732	SPO	DCM
Gammaproteobacteria	Verrucomicrobia	4	0.261437908496732	SPO	DCM
Gammaproteobacteria	unBac	3	0.196078431372549	SPO	DCM
Gemmatimonadetes	Planctomycetes	2	0.130718954248366	SPO	DCM
Ochrophyta	Radiolaria	1	0.065359477124183	SPO	DCM
Picozoa	Picozoa	1	0.065359477124183	SPO	DCM
Picozoa	Radiolaria	1	0.065359477124183	SPO	DCM
Picozoa	Stramenopiles_X	1	0.065359477124183	SPO	DCM
Picozoa	Telonemia	1	0.065359477124183	SPO	DCM
Picozoa	unEuk	1	0.065359477124183	SPO	DCM
Planctomycetes	Planctomycetes	1	0.065359477124183	SPO	DCM
Planctomycetes	Radiolaria	2	0.130718954248366	SPO	DCM
Planctomycetes	SAR406	1	0.065359477124183	SPO	DCM
Planctomycetes	Stramenopiles_X	1	0.065359477124183	SPO	DCM
Planctomycetes	Verrucomicrobia	3	0.196078431372549	SPO	DCM
Radiolaria	Radiolaria	40	2.61437908496732	SPO	DCM
Radiolaria	SAR406	3	0.196078431372549	SPO	DCM
Radiolaria	Stramenopiles_X	3	0.196078431372549	SPO	DCM
Radiolaria	Verrucomicrobia	1	0.065359477124183	SPO	DCM
Stramenopiles_X	Stramenopiles_X	11	0.718954248366013	SPO	DCM
Stramenopiles_X	Telonemia	2	0.130718954248366	SPO	DCM
Stramenopiles_X	unEuk	1	0.065359477124183	SPO	DCM
Telonemia	Telonemia	1	0.065359477124183	SPO	DCM
Verrucomicrobia	Verrucomicrobia	1	0.065359477124183	SPO	DCM
Verrucomicrobia	unBac	1	0.065359477124183	SPO	DCM
unBac	unBac	1	0.065359477124183	SPO	DCM
Acidobacteria	Actinobacteria	1	0.25062656641604	SPO	MES
Acidobacteria	Alphaproteobacteria	1	0.25062656641604	SPO	MES
Acidobacteria	ChO	1	0.25062656641604	SPO	MES
Acidobacteria	NiN	2	0.50125313283208	SPO	MES
Acidobacteria	Radiolaria	2	0.50125313283208	SPO	MES
Acidobacteria	Thaumarchaeota	5	1.2531328320802	SPO	MES
Actinobacteria	Actinobacteria	7	1.75438596491228	SPO	MES
Actinobacteria	Alphaproteobacteria	5	1.2531328320802	SPO	MES
Actinobacteria	Bacteroidetes	2	0.50125313283208	SPO	MES
Actinobacteria	Deltaproteobacteria	2	0.50125313283208	SPO	MES
Actinobacteria	Euryarchaeota	2	0.50125313283208	SPO	MES
Actinobacteria	Gammaproteobacteria	7	1.75438596491228	SPO	MES
Actinobacteria	Gemmatimonadetes	1	0.25062656641604	SPO	MES
Actinobacteria	NiN	2	0.50125313283208	SPO	MES
Actinobacteria	Thaumarchaeota	7	1.75438596491228	SPO	MES
Actinobacteria	unBac	1	0.25062656641604	SPO	MES
Alphaproteobacteria	Alphaproteobacteria	49	12.280701754386	SPO	MES
Alphaproteobacteria	Bacteroidetes	5	1.2531328320802	SPO	MES
Alphaproteobacteria	ChO	2	0.50125313283208	SPO	MES
Alphaproteobacteria	Deltaproteobacteria	2	0.50125313283208	SPO	MES
Alphaproteobacteria	Dinoflagellata	1	0.25062656641604	SPO	MES
Alphaproteobacteria	Euryarchaeota	2	0.50125313283208	SPO	MES
Alphaproteobacteria	Gammaproteobacteria	15	3.7593984962406	SPO	MES
Alphaproteobacteria	NiN	2	0.50125313283208	SPO	MES
Alphaproteobacteria	Planctomycetes	3	0.75187969924812	SPO	MES
Alphaproteobacteria	Radiolaria	2	0.50125313283208	SPO	MES
Alphaproteobacteria	SAR406	9	2.25563909774436	SPO	MES
Alphaproteobacteria	Thaumarchaeota	14	3.50877192982456	SPO	MES
Alphaproteobacteria	unBac	4	1.00250626566416	SPO	MES
Bacteroidetes	Gammaproteobacteria	5	1.2531328320802	SPO	MES
Bacteroidetes	Ochrophyta	1	0.25062656641604	SPO	MES
Bacteroidetes	Radiolaria	1	0.25062656641604	SPO	MES
Bacteroidetes	SAR406	1	0.25062656641604	SPO	MES
Bacteroidetes	Thaumarchaeota	1	0.25062656641604	SPO	MES
Bacteroidetes	Verrucomicrobia	1	0.25062656641604	SPO	MES
ChO	ChO	2	0.50125313283208	SPO	MES
ChO	Deltaproteobacteria	1	0.25062656641604	SPO	MES
ChO	Dinoflagellata	1	0.25062656641604	SPO	MES
ChO	Gammaproteobacteria	1	0.25062656641604	SPO	MES
ChO	NiN	1	0.25062656641604	SPO	MES
ChO	SAR406	1	0.25062656641604	SPO	MES
ChO	Thaumarchaeota	4	1.00250626566416	SPO	MES
Deltaproteobacteria	Deltaproteobacteria	2	0.50125313283208	SPO	MES
Deltaproteobacteria	Dinoflagellata	1	0.25062656641604	SPO	MES
Deltaproteobacteria	Euryarchaeota	1	0.25062656641604	SPO	MES
Deltaproteobacteria	Gammaproteobacteria	5	1.2531328320802	SPO	MES
Deltaproteobacteria	NiN	1	0.25062656641604	SPO	MES
Deltaproteobacteria	Radiolaria	1	0.25062656641604	SPO	MES
Deltaproteobacteria	SAR406	5	1.2531328320802	SPO	MES
Deltaproteobacteria	Thaumarchaeota	9	2.25563909774436	SPO	MES
Deltaproteobacteria	Verrucomicrobia	2	0.50125313283208	SPO	MES
Dinoflagellata	Dinoflagellata	4	1.00250626566416	SPO	MES
Dinoflagellata	Euryarchaeota	1	0.25062656641604	SPO	MES
Dinoflagellata	Radiolaria	3	0.75187969924812	SPO	MES
Dinoflagellata	Thaumarchaeota	3	0.75187969924812	SPO	MES
Dinoflagellata	unBac	2	0.50125313283208	SPO	MES
Dinoflagellata	unEuk	1	0.25062656641604	SPO	MES
Euryarchaeota	Gammaproteobacteria	2	0.50125313283208	SPO	MES
Euryarchaeota	NiN	2	0.50125313283208	SPO	MES
Euryarchaeota	SAR406	1	0.25062656641604	SPO	MES
Euryarchaeota	Thaumarchaeota	5	1.2531328320802	SPO	MES
Gammaproteobacteria	Gammaproteobacteria	11	2.75689223057644	SPO	MES
Gammaproteobacteria	NiN	7	1.75438596491228	SPO	MES
Gammaproteobacteria	Planctomycetes	1	0.25062656641604	SPO	MES
Gammaproteobacteria	Radiolaria	1	0.25062656641604	SPO	MES
Gammaproteobacteria	SAR406	3	0.75187969924812	SPO	MES
Gammaproteobacteria	Thaumarchaeota	16	4.01002506265664	SPO	MES
Gammaproteobacteria	unBac	2	0.50125313283208	SPO	MES
Gemmatimonadetes	Thaumarchaeota	3	0.75187969924812	SPO	MES
NiN	NiN	7	1.75438596491228	SPO	MES
NiN	Planctomycetes	2	0.50125313283208	SPO	MES
NiN	Radiolaria	3	0.75187969924812	SPO	MES
NiN	SAR406	1	0.25062656641604	SPO	MES
NiN	Thaumarchaeota	10	2.5062656641604	SPO	MES
NiN	unBac	1	0.25062656641604	SPO	MES
NiN	unEuk	1	0.25062656641604	SPO	MES
Planctomycetes	Planctomycetes	1	0.25062656641604	SPO	MES
Planctomycetes	Radiolaria	1	0.25062656641604	SPO	MES
Planctomycetes	SAR406	1	0.25062656641604	SPO	MES
Planctomycetes	Thaumarchaeota	3	0.75187969924812	SPO	MES
Planctomycetes	Verrucomicrobia	1	0.25062656641604	SPO	MES
Planctomycetes	unBac	2	0.50125313283208	SPO	MES
Radiolaria	Radiolaria	13	3.25814536340852	SPO	MES
Radiolaria	SAR406	1	0.25062656641604	SPO	MES
Radiolaria	Thaumarchaeota	8	2.00501253132832	SPO	MES
Radiolaria	Verrucomicrobia	1	0.25062656641604	SPO	MES
SAR406	SAR406	1	0.25062656641604	SPO	MES
SAR406	Thaumarchaeota	9	2.25563909774436	SPO	MES
SAR406	Verrucomicrobia	1	0.25062656641604	SPO	MES
Thaumarchaeota	Thaumarchaeota	54	13.5338345864662	SPO	MES
Thaumarchaeota	unBac	1	0.25062656641604	SPO	MES
Thaumarchaeota	unEuk	1	0.25062656641604	SPO	MES
unBac	unBac	1	0.25062656641604	SPO	MES
Acidobacteria	Alphaproteobacteria	4	1.84331797235023	SPO	BAT
Acidobacteria	Gemmatimonadetes	1	0.460829493087558	SPO	BAT
Actinobacteria	Actinobacteria	4	1.84331797235023	SPO	BAT
Actinobacteria	Alphaproteobacteria	11	5.06912442396313	SPO	BAT
Actinobacteria	Bacteroidetes	4	1.84331797235023	SPO	BAT
Actinobacteria	Gammaproteobacteria	1	0.460829493087558	SPO	BAT
Actinobacteria	unBac	2	0.921658986175115	SPO	BAT
Alphaproteobacteria	Alphaproteobacteria	40	18.4331797235023	SPO	BAT
Alphaproteobacteria	Bacteroidetes	14	6.45161290322581	SPO	BAT
Alphaproteobacteria	ChA	1	0.460829493087558	SPO	BAT
Alphaproteobacteria	ChO	1	0.460829493087558	SPO	BAT
Alphaproteobacteria	Cyanobacteria	2	0.921658986175115	SPO	BAT
Alphaproteobacteria	Deltaproteobacteria	4	1.84331797235023	SPO	BAT
Alphaproteobacteria	Euryarchaeota	1	0.460829493087558	SPO	BAT
Alphaproteobacteria	Gammaproteobacteria	25	11.5207373271889	SPO	BAT
Alphaproteobacteria	Gemmatimonadetes	1	0.460829493087558	SPO	BAT
Alphaproteobacteria	NiN	1	0.460829493087558	SPO	BAT
Alphaproteobacteria	Ochrophyta	1	0.460829493087558	SPO	BAT
Alphaproteobacteria	Planctomycetes	4	1.84331797235023	SPO	BAT
Alphaproteobacteria	SAR406	5	2.30414746543779	SPO	BAT
Alphaproteobacteria	Thaumarchaeota	1	0.460829493087558	SPO	BAT
Alphaproteobacteria	unBac	4	1.84331797235023	SPO	BAT
Bacteroidetes	Bacteroidetes	1	0.460829493087558	SPO	BAT
Bacteroidetes	Cyanobacteria	1	0.460829493087558	SPO	BAT
Bacteroidetes	Deltaproteobacteria	4	1.84331797235023	SPO	BAT
Bacteroidetes	Gammaproteobacteria	7	3.2258064516129	SPO	BAT
Bacteroidetes	Gemmatimonadetes	1	0.460829493087558	SPO	BAT
Bacteroidetes	NiN	1	0.460829493087558	SPO	BAT
Bacteroidetes	Ochrophyta	1	0.460829493087558	SPO	BAT
Bacteroidetes	unBac	1	0.460829493087558	SPO	BAT
ChO	Gammaproteobacteria	2	0.921658986175115	SPO	BAT
Deltaproteobacteria	Gammaproteobacteria	2	0.921658986175115	SPO	BAT
Deltaproteobacteria	Gemmatimonadetes	1	0.460829493087558	SPO	BAT
Dinoflagellata	Dinoflagellata	3	1.38248847926267	SPO	BAT
Dinoflagellata	Gammaproteobacteria	1	0.460829493087558	SPO	BAT
Dinoflagellata	Radiolaria	1	0.460829493087558	SPO	BAT
Euryarchaeota	Gammaproteobacteria	1	0.460829493087558	SPO	BAT
Euryarchaeota	Gemmatimonadetes	1	0.460829493087558	SPO	BAT
Euryarchaeota	Verrucomicrobia	1	0.460829493087558	SPO	BAT
Gammaproteobacteria	Gammaproteobacteria	19	8.75576036866359	SPO	BAT
Gammaproteobacteria	Gemmatimonadetes	1	0.460829493087558	SPO	BAT
Gammaproteobacteria	Kiritimatiellaeota	2	0.921658986175115	SPO	BAT
Gammaproteobacteria	Ochrophyta	2	0.921658986175115	SPO	BAT
Gammaproteobacteria	Planctomycetes	4	1.84331797235023	SPO	BAT
Gammaproteobacteria	SAR406	3	1.38248847926267	SPO	BAT
Gammaproteobacteria	Thaumarchaeota	4	1.84331797235023	SPO	BAT
Gammaproteobacteria	unBac	1	0.460829493087558	SPO	BAT
Gemmatimonadetes	Thaumarchaeota	2	0.921658986175115	SPO	BAT
NiN	Thaumarchaeota	1	0.460829493087558	SPO	BAT
Planctomycetes	Planctomycetes	1	0.460829493087558	SPO	BAT
Planctomycetes	SAR406	3	1.38248847926267	SPO	BAT
SAR406	SAR406	1	0.460829493087558	SPO	BAT
SAR406	Thaumarchaeota	4	1.84331797235023	SPO	BAT
Thaumarchaeota	Thaumarchaeota	6	2.76497695852535	SPO	BAT
unBac	unBac	1	0.460829493087558	SPO	BAT
Actinobacteria	Actinobacteria	5	1.01419878296146	NPO	SRF
Actinobacteria	Alphaproteobacteria	10	2.02839756592292	NPO	SRF
Actinobacteria	Bacteroidetes	6	1.21703853955375	NPO	SRF
Actinobacteria	Cyanobacteria	2	0.405679513184584	NPO	SRF
Actinobacteria	Gammaproteobacteria	3	0.608519269776876	NPO	SRF
Alphaproteobacteria	Alphaproteobacteria	66	13.3874239350913	NPO	SRF
Alphaproteobacteria	Bacteroidetes	15	3.04259634888438	NPO	SRF
Alphaproteobacteria	Cyanobacteria	5	1.01419878296146	NPO	SRF
Alphaproteobacteria	Deltaproteobacteria	1	0.202839756592292	NPO	SRF
Alphaproteobacteria	Gammaproteobacteria	13	2.6369168356998	NPO	SRF
Alphaproteobacteria	Planctomycetes	1	0.202839756592292	NPO	SRF
Alphaproteobacteria	SAR406	2	0.405679513184584	NPO	SRF
Bacteroidetes	Bacteroidetes	5	1.01419878296146	NPO	SRF
Bacteroidetes	Cyanobacteria	3	0.608519269776876	NPO	SRF
Bacteroidetes	Dinoflagellata	1	0.202839756592292	NPO	SRF
Bacteroidetes	Gammaproteobacteria	6	1.21703853955375	NPO	SRF
Centroheliozoa	Dinoflagellata	6	1.21703853955375	NPO	SRF
Centroheliozoa	Picozoa	1	0.202839756592292	NPO	SRF
Cryptophyta	Dinoflagellata	7	1.41987829614604	NPO	SRF
Cryptophyta	Katablepharidophyta	1	0.202839756592292	NPO	SRF
Cryptophyta	Stramenopiles_X	2	0.405679513184584	NPO	SRF
Cryptophyta	Telonemia	2	0.405679513184584	NPO	SRF
Cyanobacteria	Cyanobacteria	3	0.608519269776876	NPO	SRF
Cyanobacteria	Dinoflagellata	1	0.202839756592292	NPO	SRF
Cyanobacteria	Gammaproteobacteria	1	0.202839756592292	NPO	SRF
Cyanobacteria	Ochrophyta	1	0.202839756592292	NPO	SRF
Deltaproteobacteria	Gammaproteobacteria	1	0.202839756592292	NPO	SRF
Dinoflagellata	Dinoflagellata	241	48.8843813387424	NPO	SRF
Dinoflagellata	Katablepharidophyta	2	0.405679513184584	NPO	SRF
Dinoflagellata	Ochrophyta	5	1.01419878296146	NPO	SRF
Dinoflagellata	Picozoa	14	2.83975659229209	NPO	SRF
Dinoflagellata	Stramenopiles_X	25	5.0709939148073	NPO	SRF
Dinoflagellata	Telonemia	3	0.608519269776876	NPO	SRF
Dinoflagellata	unEuk	10	2.02839756592292	NPO	SRF
Gammaproteobacteria	Gammaproteobacteria	3	0.608519269776876	NPO	SRF
Gammaproteobacteria	SAR406	1	0.202839756592292	NPO	SRF
Katablepharidophyta	Stramenopiles_X	1	0.202839756592292	NPO	SRF
Katablepharidophyta	Telonemia	1	0.202839756592292	NPO	SRF
Katablepharidophyta	unEuk	1	0.202839756592292	NPO	SRF
Ochrophyta	Ochrophyta	1	0.202839756592292	NPO	SRF
Ochrophyta	Picozoa	1	0.202839756592292	NPO	SRF
Ochrophyta	Stramenopiles_X	1	0.202839756592292	NPO	SRF
Ochrophyta	Telonemia	1	0.202839756592292	NPO	SRF
Picozoa	Stramenopiles_X	3	0.608519269776876	NPO	SRF
Picozoa	unEuk	1	0.202839756592292	NPO	SRF
Stramenopiles_X	Stramenopiles_X	5	1.01419878296146	NPO	SRF
Stramenopiles_X	Telonemia	2	0.405679513184584	NPO	SRF
Stramenopiles_X	unEuk	1	0.202839756592292	NPO	SRF
Actinobacteria	Actinobacteria	4	0.718132854578097	NPO	DCM
Actinobacteria	Alphaproteobacteria	15	2.69299820466786	NPO	DCM
Actinobacteria	Bacteroidetes	4	0.718132854578097	NPO	DCM
Actinobacteria	Cyanobacteria	3	0.538599640933573	NPO	DCM
Actinobacteria	Dinoflagellata	1	0.179533213644524	NPO	DCM
Actinobacteria	Euryarchaeota	2	0.359066427289048	NPO	DCM
Actinobacteria	Gammaproteobacteria	3	0.538599640933573	NPO	DCM
Actinobacteria	SAR406	1	0.179533213644524	NPO	DCM
Actinobacteria	unBac	1	0.179533213644524	NPO	DCM
Alphaproteobacteria	Alphaproteobacteria	110	19.7486535008977	NPO	DCM
Alphaproteobacteria	Bacteroidetes	8	1.43626570915619	NPO	DCM
Alphaproteobacteria	ChO	1	0.179533213644524	NPO	DCM
Alphaproteobacteria	Chlorophyta	2	0.359066427289048	NPO	DCM
Alphaproteobacteria	Cyanobacteria	11	1.97486535008977	NPO	DCM
Alphaproteobacteria	Dadabacteria	1	0.179533213644524	NPO	DCM
Alphaproteobacteria	Deltaproteobacteria	3	0.538599640933573	NPO	DCM
Alphaproteobacteria	Dinoflagellata	4	0.718132854578097	NPO	DCM
Alphaproteobacteria	Euryarchaeota	12	2.15439856373429	NPO	DCM
Alphaproteobacteria	Gammaproteobacteria	9	1.61579892280072	NPO	DCM
Alphaproteobacteria	Gemmatimonadetes	2	0.359066427289048	NPO	DCM
Alphaproteobacteria	Picozoa	1	0.179533213644524	NPO	DCM
Alphaproteobacteria	Planctomycetes	1	0.179533213644524	NPO	DCM
Alphaproteobacteria	Radiolaria	1	0.179533213644524	NPO	DCM
Alphaproteobacteria	SAR406	7	1.25673249551167	NPO	DCM
Alphaproteobacteria	Thaumarchaeota	2	0.359066427289048	NPO	DCM
Alphaproteobacteria	Verrucomicrobia	2	0.359066427289048	NPO	DCM
Alphaproteobacteria	unBac	3	0.538599640933573	NPO	DCM
Bacteroidetes	Bacteroidetes	1	0.179533213644524	NPO	DCM
Bacteroidetes	Cyanobacteria	3	0.538599640933573	NPO	DCM
Bacteroidetes	Dadabacteria	1	0.179533213644524	NPO	DCM
Bacteroidetes	Deltaproteobacteria	2	0.359066427289048	NPO	DCM
Bacteroidetes	SAR406	1	0.179533213644524	NPO	DCM
Bacteroidetes	unBac	2	0.359066427289048	NPO	DCM
ChO	Dinoflagellata	1	0.179533213644524	NPO	DCM
ChO	Gemmatimonadetes	1	0.179533213644524	NPO	DCM
Chlorophyta	Chlorophyta	3	0.538599640933573	NPO	DCM
Chlorophyta	Cyanobacteria	1	0.179533213644524	NPO	DCM
Chlorophyta	Dinoflagellata	10	1.79533213644524	NPO	DCM
Chlorophyta	Ochrophyta	1	0.179533213644524	NPO	DCM
Chlorophyta	SAR406	1	0.179533213644524	NPO	DCM
Cyanobacteria	Cyanobacteria	17	3.05206463195691	NPO	DCM
Cyanobacteria	Dinoflagellata	3	0.538599640933573	NPO	DCM
Cyanobacteria	Euryarchaeota	5	0.897666068222621	NPO	DCM
Cyanobacteria	Gammaproteobacteria	1	0.179533213644524	NPO	DCM
Cyanobacteria	SAR406	2	0.359066427289048	NPO	DCM
Cyanobacteria	Verrucomicrobia	1	0.179533213644524	NPO	DCM
Cyanobacteria	unBac	3	0.538599640933573	NPO	DCM
Dadabacteria	Deltaproteobacteria	1	0.179533213644524	NPO	DCM
Deltaproteobacteria	Deltaproteobacteria	1	0.179533213644524	NPO	DCM
Deltaproteobacteria	Euryarchaeota	4	0.718132854578097	NPO	DCM
Deltaproteobacteria	Gammaproteobacteria	1	0.179533213644524	NPO	DCM
Deltaproteobacteria	Radiolaria	1	0.179533213644524	NPO	DCM
Deltaproteobacteria	SAR406	1	0.179533213644524	NPO	DCM
Deltaproteobacteria	Verrucomicrobia	1	0.179533213644524	NPO	DCM
Deltaproteobacteria	unBac	1	0.179533213644524	NPO	DCM
Dinoflagellata	Dinoflagellata	167	29.9820466786355	NPO	DCM
Dinoflagellata	Euryarchaeota	3	0.538599640933573	NPO	DCM
Dinoflagellata	Gammaproteobacteria	1	0.179533213644524	NPO	DCM
Dinoflagellata	Gemmatimonadetes	1	0.179533213644524	NPO	DCM
Dinoflagellata	Ochrophyta	6	1.07719928186715	NPO	DCM
Dinoflagellata	Picozoa	7	1.25673249551167	NPO	DCM
Dinoflagellata	Radiolaria	12	2.15439856373429	NPO	DCM
Dinoflagellata	SAR406	2	0.359066427289048	NPO	DCM
Dinoflagellata	Stramenopiles_X	21	3.77019748653501	NPO	DCM
Dinoflagellata	Thaumarchaeota	1	0.179533213644524	NPO	DCM
Dinoflagellata	unBac	1	0.179533213644524	NPO	DCM
Dinoflagellata	unEuk	5	0.897666068222621	NPO	DCM
Euryarchaeota	Euryarchaeota	4	0.718132854578097	NPO	DCM
Euryarchaeota	Gammaproteobacteria	1	0.179533213644524	NPO	DCM
Euryarchaeota	Gemmatimonadetes	1	0.179533213644524	NPO	DCM
Euryarchaeota	Ochrophyta	1	0.179533213644524	NPO	DCM
Euryarchaeota	Planctomycetes	3	0.538599640933573	NPO	DCM
Euryarchaeota	Radiolaria	2	0.359066427289048	NPO	DCM
Euryarchaeota	SAR406	5	0.897666068222621	NPO	DCM
Euryarchaeota	Stramenopiles_X	1	0.179533213644524	NPO	DCM
Euryarchaeota	Verrucomicrobia	1	0.179533213644524	NPO	DCM
Euryarchaeota	unBac	2	0.359066427289048	NPO	DCM
Euryarchaeota	unEuk	1	0.179533213644524	NPO	DCM
Gammaproteobacteria	unBac	1	0.179533213644524	NPO	DCM
Gemmatimonadetes	Planctomycetes	1	0.179533213644524	NPO	DCM
Gemmatimonadetes	unBac	1	0.179533213644524	NPO	DCM
Picozoa	Picozoa	1	0.179533213644524	NPO	DCM
Planctomycetes	Radiolaria	1	0.179533213644524	NPO	DCM
Planctomycetes	Verrucomicrobia	1	0.179533213644524	NPO	DCM
Radiolaria	Radiolaria	10	1.79533213644524	NPO	DCM
Radiolaria	SAR406	1	0.179533213644524	NPO	DCM
Radiolaria	Stramenopiles_X	2	0.359066427289048	NPO	DCM
SAR406	SAR406	2	0.359066427289048	NPO	DCM
SAR406	Thaumarchaeota	1	0.179533213644524	NPO	DCM
Stramenopiles_X	Stramenopiles_X	1	0.179533213644524	NPO	DCM
Acidobacteria	NiN	1	0.628930817610063	NPO	MES
Acidobacteria	Radiolaria	1	0.628930817610063	NPO	MES
Acidobacteria	Thaumarchaeota	3	1.88679245283019	NPO	MES
Actinobacteria	Actinobacteria	4	2.51572327044025	NPO	MES
Actinobacteria	Alphaproteobacteria	3	1.88679245283019	NPO	MES
Actinobacteria	Bacteroidetes	1	0.628930817610063	NPO	MES
Actinobacteria	Deltaproteobacteria	1	0.628930817610063	NPO	MES
Actinobacteria	Euryarchaeota	3	1.88679245283019	NPO	MES
Actinobacteria	Gammaproteobacteria	3	1.88679245283019	NPO	MES
Actinobacteria	Thaumarchaeota	4	2.51572327044025	NPO	MES
Actinobacteria	unBac	1	0.628930817610063	NPO	MES
Alphaproteobacteria	Alphaproteobacteria	11	6.91823899371069	NPO	MES
Alphaproteobacteria	Bacteroidetes	1	0.628930817610063	NPO	MES
Alphaproteobacteria	Deltaproteobacteria	1	0.628930817610063	NPO	MES
Alphaproteobacteria	Dinoflagellata	1	0.628930817610063	NPO	MES
Alphaproteobacteria	Gammaproteobacteria	3	1.88679245283019	NPO	MES
Alphaproteobacteria	SAR406	1	0.628930817610063	NPO	MES
Alphaproteobacteria	Thaumarchaeota	4	2.51572327044025	NPO	MES
Bacteroidetes	Gammaproteobacteria	1	0.628930817610063	NPO	MES
Deltaproteobacteria	Deltaproteobacteria	3	1.88679245283019	NPO	MES
Deltaproteobacteria	Dinoflagellata	1	0.628930817610063	NPO	MES
Deltaproteobacteria	Euryarchaeota	1	0.628930817610063	NPO	MES
Deltaproteobacteria	Gammaproteobacteria	3	1.88679245283019	NPO	MES
Deltaproteobacteria	SAR406	6	3.77358490566038	NPO	MES
Deltaproteobacteria	Thaumarchaeota	8	5.0314465408805	NPO	MES
Dinoflagellata	Dinoflagellata	17	10.6918238993711	NPO	MES
Dinoflagellata	Euryarchaeota	1	0.628930817610063	NPO	MES
Dinoflagellata	Gammaproteobacteria	1	0.628930817610063	NPO	MES
Dinoflagellata	NiN	1	0.628930817610063	NPO	MES
Dinoflagellata	Radiolaria	3	1.88679245283019	NPO	MES
Dinoflagellata	SAR406	2	1.25786163522013	NPO	MES
Dinoflagellata	Thaumarchaeota	3	1.88679245283019	NPO	MES
Euryarchaeota	Gammaproteobacteria	1	0.628930817610063	NPO	MES
Euryarchaeota	Thaumarchaeota	3	1.88679245283019	NPO	MES
Gammaproteobacteria	Gammaproteobacteria	1	0.628930817610063	NPO	MES
Gammaproteobacteria	NiN	1	0.628930817610063	NPO	MES
Gammaproteobacteria	Radiolaria	1	0.628930817610063	NPO	MES
Gammaproteobacteria	Thaumarchaeota	10	6.28930817610063	NPO	MES
Gammaproteobacteria	unBac	1	0.628930817610063	NPO	MES
Gemmatimonadetes	Thaumarchaeota	1	0.628930817610063	NPO	MES
NiN	NiN	3	1.88679245283019	NPO	MES
NiN	SAR406	1	0.628930817610063	NPO	MES
NiN	Thaumarchaeota	5	3.14465408805031	NPO	MES
Radiolaria	Radiolaria	4	2.51572327044025	NPO	MES
Radiolaria	SAR406	1	0.628930817610063	NPO	MES
SAR406	Thaumarchaeota	2	1.25786163522013	NPO	MES
Thaumarchaeota	Thaumarchaeota	25	15.7232704402516	NPO	MES
Thaumarchaeota	unBac	1	0.628930817610063	NPO	MES
Acidobacteria	Acidobacteria	1	0.282485875706215	NPO	BAT
Acidobacteria	Alphaproteobacteria	2	0.564971751412429	NPO	BAT
Acidobacteria	Bacteroidetes	1	0.282485875706215	NPO	BAT
Acidobacteria	ChO	1	0.282485875706215	NPO	BAT
Acidobacteria	Euryarchaeota	1	0.282485875706215	NPO	BAT
Acidobacteria	Gemmatimonadetes	1	0.282485875706215	NPO	BAT
Acidobacteria	NiN	2	0.564971751412429	NPO	BAT
Acidobacteria	Planctomycetes	2	0.564971751412429	NPO	BAT
Acidobacteria	SAR406	2	0.564971751412429	NPO	BAT
Acidobacteria	Thaumarchaeota	1	0.282485875706215	NPO	BAT
Acidobacteria	unBac	2	0.564971751412429	NPO	BAT
Actinobacteria	Actinobacteria	4	1.12994350282486	NPO	BAT
Actinobacteria	Alphaproteobacteria	8	2.25988700564972	NPO	BAT
Actinobacteria	Bacteroidetes	2	0.564971751412429	NPO	BAT
Actinobacteria	ChO	1	0.282485875706215	NPO	BAT
Actinobacteria	Cyanobacteria	1	0.282485875706215	NPO	BAT
Actinobacteria	Euryarchaeota	1	0.282485875706215	NPO	BAT
Actinobacteria	Gammaproteobacteria	3	0.847457627118644	NPO	BAT
Actinobacteria	NiN	1	0.282485875706215	NPO	BAT
Actinobacteria	Planctomycetes	1	0.282485875706215	NPO	BAT
Actinobacteria	Thaumarchaeota	3	0.847457627118644	NPO	BAT
Actinobacteria	unBac	1	0.282485875706215	NPO	BAT
Alphaproteobacteria	Alphaproteobacteria	36	10.1694915254237	NPO	BAT
Alphaproteobacteria	Bacteroidetes	11	3.10734463276836	NPO	BAT
Alphaproteobacteria	ChO	5	1.41242937853107	NPO	BAT
Alphaproteobacteria	Deltaproteobacteria	1	0.282485875706215	NPO	BAT
Alphaproteobacteria	Euryarchaeota	2	0.564971751412429	NPO	BAT
Alphaproteobacteria	Gammaproteobacteria	22	6.21468926553672	NPO	BAT
Alphaproteobacteria	Gemmatimonadetes	3	0.847457627118644	NPO	BAT
Alphaproteobacteria	NiN	2	0.564971751412429	NPO	BAT
Alphaproteobacteria	Planctomycetes	5	1.41242937853107	NPO	BAT
Alphaproteobacteria	SAR406	9	2.54237288135593	NPO	BAT
Alphaproteobacteria	Thaumarchaeota	4	1.12994350282486	NPO	BAT
Alphaproteobacteria	unBac	1	0.282485875706215	NPO	BAT
Bacteroidetes	Bacteroidetes	1	0.282485875706215	NPO	BAT
Bacteroidetes	Gammaproteobacteria	8	2.25988700564972	NPO	BAT
Bacteroidetes	Gemmatimonadetes	1	0.282485875706215	NPO	BAT
Bacteroidetes	NiN	1	0.282485875706215	NPO	BAT
Bacteroidetes	SAR406	2	0.564971751412429	NPO	BAT
Bacteroidetes	Thaumarchaeota	1	0.282485875706215	NPO	BAT
Bacteroidetes	Verrucomicrobia	2	0.564971751412429	NPO	BAT
Bacteroidetes	unBac	1	0.282485875706215	NPO	BAT
Cercozoa	Radiolaria	3	0.847457627118644	NPO	BAT
ChO	Deltaproteobacteria	1	0.282485875706215	NPO	BAT
ChO	Dinoflagellata	1	0.282485875706215	NPO	BAT
ChO	Euryarchaeota	2	0.564971751412429	NPO	BAT
ChO	Gammaproteobacteria	4	1.12994350282486	NPO	BAT
ChO	Gemmatimonadetes	2	0.564971751412429	NPO	BAT
ChO	Planctomycetes	2	0.564971751412429	NPO	BAT
ChO	SAR406	4	1.12994350282486	NPO	BAT
ChO	Thaumarchaeota	3	0.847457627118644	NPO	BAT
ChO	unBac	1	0.282485875706215	NPO	BAT
Deltaproteobacteria	Euryarchaeota	2	0.564971751412429	NPO	BAT
Deltaproteobacteria	Radiolaria	1	0.282485875706215	NPO	BAT
Deltaproteobacteria	SAR406	1	0.282485875706215	NPO	BAT
Deltaproteobacteria	Thaumarchaeota	1	0.282485875706215	NPO	BAT
Dinoflagellata	Dinoflagellata	22	6.21468926553672	NPO	BAT
Dinoflagellata	Gammaproteobacteria	2	0.564971751412429	NPO	BAT
Dinoflagellata	Gemmatimonadetes	1	0.282485875706215	NPO	BAT
Dinoflagellata	Ochrophyta	4	1.12994350282486	NPO	BAT
Dinoflagellata	Planctomycetes	1	0.282485875706215	NPO	BAT
Dinoflagellata	Radiolaria	4	1.12994350282486	NPO	BAT
Dinoflagellata	Thaumarchaeota	1	0.282485875706215	NPO	BAT
Euryarchaeota	Euryarchaeota	3	0.847457627118644	NPO	BAT
Euryarchaeota	Gammaproteobacteria	3	0.847457627118644	NPO	BAT
Euryarchaeota	Gemmatimonadetes	3	0.847457627118644	NPO	BAT
Euryarchaeota	NiN	2	0.564971751412429	NPO	BAT
Euryarchaeota	Planctomycetes	1	0.282485875706215	NPO	BAT
Euryarchaeota	SAR406	9	2.54237288135593	NPO	BAT
Euryarchaeota	Thaumarchaeota	5	1.41242937853107	NPO	BAT
Euryarchaeota	Verrucomicrobia	5	1.41242937853107	NPO	BAT
Gammaproteobacteria	Gammaproteobacteria	12	3.38983050847458	NPO	BAT
Gammaproteobacteria	Gemmatimonadetes	1	0.282485875706215	NPO	BAT
Gammaproteobacteria	NiN	2	0.564971751412429	NPO	BAT
Gammaproteobacteria	Ochrophyta	1	0.282485875706215	NPO	BAT
Gammaproteobacteria	Planctomycetes	1	0.282485875706215	NPO	BAT
Gammaproteobacteria	SAR406	6	1.69491525423729	NPO	BAT
Gammaproteobacteria	Thaumarchaeota	7	1.9774011299435	NPO	BAT
Gammaproteobacteria	Verrucomicrobia	1	0.282485875706215	NPO	BAT
Gammaproteobacteria	unBac	1	0.282485875706215	NPO	BAT
Gemmatimonadetes	Planctomycetes	3	0.847457627118644	NPO	BAT
Gemmatimonadetes	SAR406	4	1.12994350282486	NPO	BAT
Gemmatimonadetes	Thaumarchaeota	3	0.847457627118644	NPO	BAT
NiN	Planctomycetes	1	0.282485875706215	NPO	BAT
NiN	SAR406	2	0.564971751412429	NPO	BAT
NiN	Thaumarchaeota	2	0.564971751412429	NPO	BAT
Planctomycetes	Planctomycetes	2	0.564971751412429	NPO	BAT
Planctomycetes	SAR406	5	1.41242937853107	NPO	BAT
Planctomycetes	Thaumarchaeota	2	0.564971751412429	NPO	BAT
Planctomycetes	Verrucomicrobia	1	0.282485875706215	NPO	BAT
Planctomycetes	unBac	2	0.564971751412429	NPO	BAT
Radiolaria	Radiolaria	3	0.847457627118644	NPO	BAT
Radiolaria	unEuk	1	0.282485875706215	NPO	BAT
SAR406	SAR406	3	0.847457627118644	NPO	BAT
SAR406	Thaumarchaeota	9	2.54237288135593	NPO	BAT
SAR406	Verrucomicrobia	2	0.564971751412429	NPO	BAT
Thaumarchaeota	Thaumarchaeota	22	6.21468926553672	NPO	BAT
unBac	unEuk	1	0.282485875706215	NPO	BAT
Actinobacteria	Actinobacteria	3	0.892857142857143	IO	SRF
Actinobacteria	Alphaproteobacteria	7	2.08333333333333	IO	SRF
Actinobacteria	Bacteroidetes	2	0.595238095238095	IO	SRF
Actinobacteria	Cyanobacteria	3	0.892857142857143	IO	SRF
Alphaproteobacteria	Alphaproteobacteria	63	18.75	IO	SRF
Alphaproteobacteria	Bacteroidetes	13	3.86904761904762	IO	SRF
Alphaproteobacteria	Cyanobacteria	6	1.78571428571429	IO	SRF
Alphaproteobacteria	Gammaproteobacteria	11	3.27380952380952	IO	SRF
Alphaproteobacteria	SAR406	2	0.595238095238095	IO	SRF
Alphaproteobacteria	Verrucomicrobia	1	0.297619047619048	IO	SRF
Apicomplexa	Dinoflagellata	2	0.595238095238095	IO	SRF
Apicomplexa	Ochrophyta	1	0.297619047619048	IO	SRF
Bacteroidetes	Bacteroidetes	4	1.19047619047619	IO	SRF
Bacteroidetes	Cyanobacteria	3	0.892857142857143	IO	SRF
Bacteroidetes	Gammaproteobacteria	3	0.892857142857143	IO	SRF
Bacteroidetes	Picozoa	1	0.297619047619048	IO	SRF
Centroheliozoa	Dinoflagellata	5	1.48809523809524	IO	SRF
Centroheliozoa	Ochrophyta	1	0.297619047619048	IO	SRF
Centroheliozoa	Picozoa	1	0.297619047619048	IO	SRF
Choanoflagellida	Ochrophyta	3	0.892857142857143	IO	SRF
Ciliophora	Dinoflagellata	1	0.297619047619048	IO	SRF
Ciliophora	Picozoa	1	0.297619047619048	IO	SRF
Cyanobacteria	Cyanobacteria	13	3.86904761904762	IO	SRF
Cyanobacteria	Deltaproteobacteria	1	0.297619047619048	IO	SRF
Cyanobacteria	Dinoflagellata	1	0.297619047619048	IO	SRF
Cyanobacteria	Gammaproteobacteria	4	1.19047619047619	IO	SRF
Cyanobacteria	Verrucomicrobia	1	0.297619047619048	IO	SRF
Deltaproteobacteria	Gammaproteobacteria	1	0.297619047619048	IO	SRF
Dinoflagellata	Dinoflagellata	114	33.9285714285714	IO	SRF
Dinoflagellata	Katablepharidophyta	1	0.297619047619048	IO	SRF
Dinoflagellata	Ochrophyta	7	2.08333333333333	IO	SRF
Dinoflagellata	Picozoa	6	1.78571428571429	IO	SRF
Dinoflagellata	Stramenopiles_X	19	5.65476190476191	IO	SRF
Dinoflagellata	unEuk	1	0.297619047619048	IO	SRF
Fungi	Ochrophyta	1	0.297619047619048	IO	SRF
Gammaproteobacteria	Gammaproteobacteria	2	0.595238095238095	IO	SRF
Gammaproteobacteria	Verrucomicrobia	2	0.595238095238095	IO	SRF
Katablepharidophyta	Ochrophyta	1	0.297619047619048	IO	SRF
Katablepharidophyta	Picozoa	1	0.297619047619048	IO	SRF
Katablepharidophyta	Stramenopiles_X	1	0.297619047619048	IO	SRF
Ochrophyta	Ochrophyta	9	2.67857142857143	IO	SRF
Ochrophyta	Picozoa	1	0.297619047619048	IO	SRF
Ochrophyta	Stramenopiles_X	6	1.78571428571429	IO	SRF
Picozoa	Stramenopiles_X	3	0.892857142857143	IO	SRF
Stramenopiles_X	Stramenopiles_X	3	0.892857142857143	IO	SRF
Actinobacteria	Actinobacteria	8	0.849256900212314	IO	DCM
Actinobacteria	Alphaproteobacteria	29	3.07855626326964	IO	DCM
Actinobacteria	Bacteroidetes	10	1.06157112526539	IO	DCM
Actinobacteria	ChO	2	0.212314225053079	IO	DCM
Actinobacteria	Cyanobacteria	9	0.955414012738854	IO	DCM
Actinobacteria	Dinoflagellata	3	0.318471337579618	IO	DCM
Actinobacteria	Euryarchaeota	7	0.743099787685775	IO	DCM
Actinobacteria	Gammaproteobacteria	5	0.530785562632696	IO	DCM
Actinobacteria	Planctomycetes	1	0.106157112526539	IO	DCM
Actinobacteria	SAR406	5	0.530785562632696	IO	DCM
Actinobacteria	unBac	1	0.106157112526539	IO	DCM
Alphaproteobacteria	Alphaproteobacteria	184	19.5329087048832	IO	DCM
Alphaproteobacteria	Bacteroidetes	28	2.9723991507431	IO	DCM
Alphaproteobacteria	ChO	8	0.849256900212314	IO	DCM
Alphaproteobacteria	Chlorophyta	1	0.106157112526539	IO	DCM
Alphaproteobacteria	Cyanobacteria	23	2.4416135881104	IO	DCM
Alphaproteobacteria	Dadabacteria	2	0.212314225053079	IO	DCM
Alphaproteobacteria	Deltaproteobacteria	7	0.743099787685775	IO	DCM
Alphaproteobacteria	Dinoflagellata	12	1.27388535031847	IO	DCM
Alphaproteobacteria	Euryarchaeota	25	2.65392781316348	IO	DCM
Alphaproteobacteria	Gammaproteobacteria	29	3.07855626326964	IO	DCM
Alphaproteobacteria	Picozoa	1	0.106157112526539	IO	DCM
Alphaproteobacteria	Planctomycetes	4	0.424628450106157	IO	DCM
Alphaproteobacteria	SAR406	12	1.27388535031847	IO	DCM
Alphaproteobacteria	Thaumarchaeota	2	0.212314225053079	IO	DCM
Alphaproteobacteria	Verrucomicrobia	2	0.212314225053079	IO	DCM
Alphaproteobacteria	unBac	5	0.530785562632696	IO	DCM
Apicomplexa	Bacteroidetes	1	0.106157112526539	IO	DCM
Apicomplexa	Ochrophyta	1	0.106157112526539	IO	DCM
Bacteroidetes	Bacteroidetes	10	1.06157112526539	IO	DCM
Bacteroidetes	ChO	1	0.106157112526539	IO	DCM
Bacteroidetes	Cyanobacteria	7	0.743099787685775	IO	DCM
Bacteroidetes	Dadabacteria	1	0.106157112526539	IO	DCM
Bacteroidetes	Deltaproteobacteria	1	0.106157112526539	IO	DCM
Bacteroidetes	Dinoflagellata	2	0.212314225053079	IO	DCM
Bacteroidetes	Euryarchaeota	9	0.955414012738854	IO	DCM
Bacteroidetes	Gammaproteobacteria	5	0.530785562632696	IO	DCM
Bacteroidetes	Ochrophyta	1	0.106157112526539	IO	DCM
Bacteroidetes	SAR406	7	0.743099787685775	IO	DCM
Bacteroidetes	Thaumarchaeota	1	0.106157112526539	IO	DCM
ChO	ChO	3	0.318471337579618	IO	DCM
ChO	Cyanobacteria	2	0.212314225053079	IO	DCM
ChO	Dadabacteria	1	0.106157112526539	IO	DCM
ChO	Dinoflagellata	2	0.212314225053079	IO	DCM
ChO	Euryarchaeota	3	0.318471337579618	IO	DCM
ChO	Gammaproteobacteria	3	0.318471337579618	IO	DCM
ChO	Planctomycetes	1	0.106157112526539	IO	DCM
ChO	SAR406	3	0.318471337579618	IO	DCM
ChO	Thaumarchaeota	1	0.106157112526539	IO	DCM
ChO	unEuk	1	0.106157112526539	IO	DCM
Chlorophyta	Cyanobacteria	1	0.106157112526539	IO	DCM
Chlorophyta	Dinoflagellata	15	1.59235668789809	IO	DCM
Chlorophyta	Ochrophyta	1	0.106157112526539	IO	DCM
Chlorophyta	Stramenopiles_X	2	0.212314225053079	IO	DCM
Chlorophyta	Telonemia	2	0.212314225053079	IO	DCM
Cyanobacteria	Cyanobacteria	38	4.03397027600849	IO	DCM
Cyanobacteria	Dinoflagellata	2	0.212314225053079	IO	DCM
Cyanobacteria	Euryarchaeota	7	0.743099787685775	IO	DCM
Cyanobacteria	Gammaproteobacteria	5	0.530785562632696	IO	DCM
Cyanobacteria	Planctomycetes	1	0.106157112526539	IO	DCM
Cyanobacteria	SAR406	3	0.318471337579618	IO	DCM
Cyanobacteria	Stramenopiles_X	1	0.106157112526539	IO	DCM
Cyanobacteria	Verrucomicrobia	1	0.106157112526539	IO	DCM
Cyanobacteria	unBac	4	0.424628450106157	IO	DCM
Dadabacteria	Deltaproteobacteria	1	0.106157112526539	IO	DCM
Dadabacteria	SAR406	1	0.106157112526539	IO	DCM
Deltaproteobacteria	Deltaproteobacteria	2	0.212314225053079	IO	DCM
Deltaproteobacteria	Euryarchaeota	4	0.424628450106157	IO	DCM
Deltaproteobacteria	Gammaproteobacteria	2	0.212314225053079	IO	DCM
Deltaproteobacteria	SAR406	4	0.424628450106157	IO	DCM
Deltaproteobacteria	Thaumarchaeota	2	0.212314225053079	IO	DCM
Deltaproteobacteria	Verrucomicrobia	1	0.106157112526539	IO	DCM
Deltaproteobacteria	unBac	2	0.212314225053079	IO	DCM
Dinoflagellata	Dinoflagellata	185	19.6390658174098	IO	DCM
Dinoflagellata	Euryarchaeota	5	0.530785562632696	IO	DCM
Dinoflagellata	Gammaproteobacteria	6	0.636942675159236	IO	DCM
Dinoflagellata	Ochrophyta	4	0.424628450106157	IO	DCM
Dinoflagellata	Picozoa	9	0.955414012738854	IO	DCM
Dinoflagellata	Planctomycetes	1	0.106157112526539	IO	DCM
Dinoflagellata	Radiolaria	6	0.636942675159236	IO	DCM
Dinoflagellata	SAR406	3	0.318471337579618	IO	DCM
Dinoflagellata	Stramenopiles_X	37	3.92781316348195	IO	DCM
Dinoflagellata	Telonemia	2	0.212314225053079	IO	DCM
Dinoflagellata	Thaumarchaeota	1	0.106157112526539	IO	DCM
Dinoflagellata	unEuk	5	0.530785562632696	IO	DCM
Euryarchaeota	Euryarchaeota	5	0.530785562632696	IO	DCM
Euryarchaeota	Gammaproteobacteria	6	0.636942675159236	IO	DCM
Euryarchaeota	Ochrophyta	1	0.106157112526539	IO	DCM
Euryarchaeota	Planctomycetes	4	0.424628450106157	IO	DCM
Euryarchaeota	SAR406	9	0.955414012738854	IO	DCM
Euryarchaeota	Stramenopiles_X	2	0.212314225053079	IO	DCM
Euryarchaeota	Thaumarchaeota	1	0.106157112526539	IO	DCM
Euryarchaeota	unBac	2	0.212314225053079	IO	DCM
Gammaproteobacteria	Gammaproteobacteria	7	0.743099787685775	IO	DCM
Gammaproteobacteria	Planctomycetes	1	0.106157112526539	IO	DCM
Gammaproteobacteria	SAR406	9	0.955414012738854	IO	DCM
Gammaproteobacteria	Thaumarchaeota	2	0.212314225053079	IO	DCM
Gammaproteobacteria	Verrucomicrobia	1	0.106157112526539	IO	DCM
Gammaproteobacteria	unBac	3	0.318471337579618	IO	DCM
Ochrophyta	Stramenopiles_X	1	0.106157112526539	IO	DCM
Picozoa	Picozoa	2	0.212314225053079	IO	DCM
Picozoa	Stramenopiles_X	1	0.106157112526539	IO	DCM
Picozoa	unEuk	1	0.106157112526539	IO	DCM
Planctomycetes	SAR406	1	0.106157112526539	IO	DCM
Planctomycetes	Verrucomicrobia	1	0.106157112526539	IO	DCM
SAR406	SAR406	7	0.743099787685775	IO	DCM
SAR406	Stramenopiles_X	3	0.318471337579618	IO	DCM
SAR406	Thaumarchaeota	1	0.106157112526539	IO	DCM
SAR406	unBac	1	0.106157112526539	IO	DCM
Stramenopiles_X	Stramenopiles_X	7	0.743099787685775	IO	DCM
Stramenopiles_X	Telonemia	1	0.106157112526539	IO	DCM
Stramenopiles_X	unEuk	1	0.106157112526539	IO	DCM
Thaumarchaeota	Thaumarchaeota	3	0.318471337579618	IO	DCM
Acidobacteria	ChO	1	0.275482093663912	IO	MES
Acidobacteria	Lentisphaerae	1	0.275482093663912	IO	MES
Acidobacteria	SAR406	1	0.275482093663912	IO	MES
Acidobacteria	Thaumarchaeota	2	0.550964187327824	IO	MES
Actinobacteria	Actinobacteria	7	1.92837465564738	IO	MES
Actinobacteria	Alphaproteobacteria	6	1.65289256198347	IO	MES
Actinobacteria	Bacteroidetes	2	0.550964187327824	IO	MES
Actinobacteria	Deltaproteobacteria	1	0.275482093663912	IO	MES
Actinobacteria	Euryarchaeota	2	0.550964187327824	IO	MES
Actinobacteria	Gammaproteobacteria	1	0.275482093663912	IO	MES
Actinobacteria	Gemmatimonadetes	1	0.275482093663912	IO	MES
Actinobacteria	Thaumarchaeota	5	1.37741046831956	IO	MES
Actinobacteria	unBac	1	0.275482093663912	IO	MES
Alphaproteobacteria	Alphaproteobacteria	28	7.71349862258953	IO	MES
Alphaproteobacteria	Bacteroidetes	3	0.826446280991736	IO	MES
Alphaproteobacteria	ChO	1	0.275482093663912	IO	MES
Alphaproteobacteria	Deltaproteobacteria	4	1.10192837465565	IO	MES
Alphaproteobacteria	Dinoflagellata	1	0.275482093663912	IO	MES
Alphaproteobacteria	Euryarchaeota	2	0.550964187327824	IO	MES
Alphaproteobacteria	Gammaproteobacteria	11	3.03030303030303	IO	MES
Alphaproteobacteria	Ochrophyta	1	0.275482093663912	IO	MES
Alphaproteobacteria	Picozoa	1	0.275482093663912	IO	MES
Alphaproteobacteria	SAR406	3	0.826446280991736	IO	MES
Alphaproteobacteria	Thaumarchaeota	14	3.85674931129477	IO	MES
Apicomplexa	Bacteroidetes	1	0.275482093663912	IO	MES
Apicomplexa	Ochrophyta	2	0.550964187327824	IO	MES
Bacteroidetes	Bacteroidetes	1	0.275482093663912	IO	MES
Bacteroidetes	Deltaproteobacteria	1	0.275482093663912	IO	MES
Bacteroidetes	Euryarchaeota	1	0.275482093663912	IO	MES
Bacteroidetes	Gammaproteobacteria	2	0.550964187327824	IO	MES
Bacteroidetes	Ochrophyta	1	0.275482093663912	IO	MES
ChO	ChO	2	0.550964187327824	IO	MES
ChO	Dinoflagellata	1	0.275482093663912	IO	MES
ChO	Gammaproteobacteria	2	0.550964187327824	IO	MES
ChO	Lentisphaerae	2	0.550964187327824	IO	MES
ChO	Planctomycetes	1	0.275482093663912	IO	MES
ChO	Radiolaria	2	0.550964187327824	IO	MES
ChO	SAR406	6	1.65289256198347	IO	MES
ChO	Thaumarchaeota	7	1.92837465564738	IO	MES
Deltaproteobacteria	Euryarchaeota	1	0.275482093663912	IO	MES
Deltaproteobacteria	Gammaproteobacteria	2	0.550964187327824	IO	MES
Deltaproteobacteria	SAR406	3	0.826446280991736	IO	MES
Deltaproteobacteria	Thaumarchaeota	8	2.20385674931129	IO	MES
Dinoflagellata	Dinoflagellata	11	3.03030303030303	IO	MES
Dinoflagellata	Euryarchaeota	1	0.275482093663912	IO	MES
Dinoflagellata	Gammaproteobacteria	1	0.275482093663912	IO	MES
Dinoflagellata	Radiolaria	6	1.65289256198347	IO	MES
Dinoflagellata	Thaumarchaeota	3	0.826446280991736	IO	MES
Euryarchaeota	Euryarchaeota	4	1.10192837465565	IO	MES
Euryarchaeota	Gammaproteobacteria	4	1.10192837465565	IO	MES
Euryarchaeota	Gemmatimonadetes	1	0.275482093663912	IO	MES
Euryarchaeota	NiN	1	0.275482093663912	IO	MES
Euryarchaeota	Planctomycetes	3	0.826446280991736	IO	MES
Euryarchaeota	Radiolaria	1	0.275482093663912	IO	MES
Euryarchaeota	SAR406	5	1.37741046831956	IO	MES
Euryarchaeota	Thaumarchaeota	10	2.75482093663912	IO	MES
Gammaproteobacteria	Gammaproteobacteria	5	1.37741046831956	IO	MES
Gammaproteobacteria	NiN	2	0.550964187327824	IO	MES
Gammaproteobacteria	Ochrophyta	1	0.275482093663912	IO	MES
Gammaproteobacteria	Planctomycetes	3	0.826446280991736	IO	MES
Gammaproteobacteria	Radiolaria	2	0.550964187327824	IO	MES
Gammaproteobacteria	SAR406	5	1.37741046831956	IO	MES
Gammaproteobacteria	Thaumarchaeota	18	4.95867768595041	IO	MES
Gemmatimonadetes	Radiolaria	1	0.275482093663912	IO	MES
Gemmatimonadetes	SAR406	1	0.275482093663912	IO	MES
Hilomonadea	Ochrophyta	1	0.275482093663912	IO	MES
Lentisphaerae	Planctomycetes	1	0.275482093663912	IO	MES
NiN	SAR406	1	0.275482093663912	IO	MES
NiN	Thaumarchaeota	1	0.275482093663912	IO	MES
Picozoa	Stramenopiles_X	1	0.275482093663912	IO	MES
Planctomycetes	Planctomycetes	3	0.826446280991736	IO	MES
Planctomycetes	Radiolaria	2	0.550964187327824	IO	MES
Planctomycetes	SAR406	1	0.275482093663912	IO	MES
Planctomycetes	Thaumarchaeota	7	1.92837465564738	IO	MES
Radiolaria	Radiolaria	30	8.26446280991736	IO	MES
Radiolaria	SAR406	1	0.275482093663912	IO	MES
Radiolaria	Stramenopiles_X	2	0.550964187327824	IO	MES
Radiolaria	Thaumarchaeota	6	1.65289256198347	IO	MES
SAR406	SAR406	3	0.826446280991736	IO	MES
SAR406	Thaumarchaeota	8	2.20385674931129	IO	MES
Stramenopiles_X	Stramenopiles_X	1	0.275482093663912	IO	MES
Thaumarchaeota	Thaumarchaeota	59	16.2534435261708	IO	MES
Actinobacteria	Actinobacteria	5	4.0650406504065	IO	BAT
Actinobacteria	Alphaproteobacteria	8	6.50406504065041	IO	BAT
Actinobacteria	Bacteroidetes	3	2.4390243902439	IO	BAT
Actinobacteria	Deltaproteobacteria	1	0.813008130081301	IO	BAT
Actinobacteria	Gammaproteobacteria	2	1.6260162601626	IO	BAT
Actinobacteria	NiN	1	0.813008130081301	IO	BAT
Actinobacteria	unBac	1	0.813008130081301	IO	BAT
Alphaproteobacteria	Alphaproteobacteria	20	16.260162601626	IO	BAT
Alphaproteobacteria	Apicomplexa	1	0.813008130081301	IO	BAT
Alphaproteobacteria	Bacteroidetes	9	7.31707317073171	IO	BAT
Alphaproteobacteria	Deltaproteobacteria	1	0.813008130081301	IO	BAT
Alphaproteobacteria	Gammaproteobacteria	11	8.94308943089431	IO	BAT
Alphaproteobacteria	Gemmatimonadetes	1	0.813008130081301	IO	BAT
Alphaproteobacteria	NiN	1	0.813008130081301	IO	BAT
Alphaproteobacteria	Ochrophyta	1	0.813008130081301	IO	BAT
Alphaproteobacteria	unBac	1	0.813008130081301	IO	BAT
Apicomplexa	Bacteroidetes	2	1.6260162601626	IO	BAT
Apicomplexa	Ochrophyta	2	1.6260162601626	IO	BAT
Bacteroidetes	Bacteroidetes	4	3.2520325203252	IO	BAT
Bacteroidetes	Deltaproteobacteria	3	2.4390243902439	IO	BAT
Bacteroidetes	Gammaproteobacteria	7	5.69105691056911	IO	BAT
Bacteroidetes	Ochrophyta	1	0.813008130081301	IO	BAT
ChO	ChO	1	0.813008130081301	IO	BAT
ChO	Thaumarchaeota	2	1.6260162601626	IO	BAT
ChO	Verrucomicrobia	1	0.813008130081301	IO	BAT
Deltaproteobacteria	Gammaproteobacteria	3	2.4390243902439	IO	BAT
Deltaproteobacteria	SAR406	1	0.813008130081301	IO	BAT
Gammaproteobacteria	Gammaproteobacteria	12	9.75609756097561	IO	BAT
Gammaproteobacteria	Ochrophyta	2	1.6260162601626	IO	BAT
Gammaproteobacteria	Thaumarchaeota	1	0.813008130081301	IO	BAT
Gemmatimonadetes	Thaumarchaeota	2	1.6260162601626	IO	BAT
NiN	Thaumarchaeota	1	0.813008130081301	IO	BAT
SAR406	Thaumarchaeota	4	3.2520325203252	IO	BAT
Thaumarchaeota	Thaumarchaeota	7	5.69105691056911	IO	BAT
Actinobacteria	Actinobacteria	1	0.325732899022801	MS	EPI
Actinobacteria	Alphaproteobacteria	3	0.977198697068404	MS	EPI
Actinobacteria	Bacteroidetes	2	0.651465798045603	MS	EPI
Actinobacteria	Cyanobacteria	1	0.325732899022801	MS	EPI
Actinobacteria	Gammaproteobacteria	2	0.651465798045603	MS	EPI
Alphaproteobacteria	Alphaproteobacteria	78	25.4071661237785	MS	EPI
Alphaproteobacteria	Bacteroidetes	14	4.56026058631922	MS	EPI
Alphaproteobacteria	Cyanobacteria	2	0.651465798045603	MS	EPI
Alphaproteobacteria	Dadabacteria	1	0.325732899022801	MS	EPI
Alphaproteobacteria	Dinoflagellata	3	0.977198697068404	MS	EPI
Alphaproteobacteria	Gammaproteobacteria	26	8.46905537459283	MS	EPI
Alphaproteobacteria	SAR406	2	0.651465798045603	MS	EPI
Alphaproteobacteria	Verrucomicrobia	5	1.62866449511401	MS	EPI
Bacteroidetes	Bacteroidetes	3	0.977198697068404	MS	EPI
Bacteroidetes	Cyanobacteria	3	0.977198697068404	MS	EPI
Bacteroidetes	Gammaproteobacteria	6	1.95439739413681	MS	EPI
Bacteroidetes	Katablepharidophyta	1	0.325732899022801	MS	EPI
Bacteroidetes	Stramenopiles_X	1	0.325732899022801	MS	EPI
Bacteroidetes	Verrucomicrobia	4	1.30293159609121	MS	EPI
Centroheliozoa	Dinoflagellata	1	0.325732899022801	MS	EPI
Cyanobacteria	Cyanobacteria	4	1.30293159609121	MS	EPI
Cyanobacteria	Dadabacteria	1	0.325732899022801	MS	EPI
Cyanobacteria	Deltaproteobacteria	1	0.325732899022801	MS	EPI
Cyanobacteria	Dinoflagellata	1	0.325732899022801	MS	EPI
Cyanobacteria	Gammaproteobacteria	5	1.62866449511401	MS	EPI
Cyanobacteria	Kiritimatiellaeota	1	0.325732899022801	MS	EPI
Cyanobacteria	Stramenopiles_X	1	0.325732899022801	MS	EPI
Cyanobacteria	Verrucomicrobia	2	0.651465798045603	MS	EPI
Dadabacteria	Kiritimatiellaeota	1	0.325732899022801	MS	EPI
Deltaproteobacteria	Gammaproteobacteria	1	0.325732899022801	MS	EPI
Dinoflagellata	Dinoflagellata	78	25.4071661237785	MS	EPI
Dinoflagellata	Gammaproteobacteria	1	0.325732899022801	MS	EPI
Dinoflagellata	Katablepharidophyta	4	1.30293159609121	MS	EPI
Dinoflagellata	Kiritimatiellaeota	1	0.325732899022801	MS	EPI
Dinoflagellata	Ochrophyta	3	0.977198697068404	MS	EPI
Dinoflagellata	Picozoa	4	1.30293159609121	MS	EPI
Dinoflagellata	Stramenopiles_X	9	2.93159609120521	MS	EPI
Gammaproteobacteria	Gammaproteobacteria	9	2.93159609120521	MS	EPI
Gammaproteobacteria	Katablepharidophyta	1	0.325732899022801	MS	EPI
Gammaproteobacteria	Kiritimatiellaeota	3	0.977198697068404	MS	EPI
Gammaproteobacteria	SAR406	1	0.325732899022801	MS	EPI
Gammaproteobacteria	Stramenopiles_X	2	0.651465798045603	MS	EPI
Gammaproteobacteria	Verrucomicrobia	3	0.977198697068404	MS	EPI
Katablepharidophyta	Ochrophyta	1	0.325732899022801	MS	EPI
Kiritimatiellaeota	Verrucomicrobia	1	0.325732899022801	MS	EPI
Ochrophyta	Ochrophyta	2	0.651465798045603	MS	EPI
Ochrophyta	Picozoa	1	0.325732899022801	MS	EPI
Ochrophyta	Stramenopiles_X	3	0.977198697068404	MS	EPI
Stramenopiles_X	Stramenopiles_X	2	0.651465798045603	MS	EPI
Verrucomicrobia	Verrucomicrobia	1	0.325732899022801	MS	EPI
Actinobacteria	Actinobacteria	6	0.376647834274953	NAO	EPI
Actinobacteria	Alphaproteobacteria	19	1.19271814187068	NAO	EPI
Actinobacteria	Bacteroidetes	10	0.627746390458255	NAO	EPI
Actinobacteria	Cyanobacteria	6	0.376647834274953	NAO	EPI
Actinobacteria	Dinoflagellata	1	0.0627746390458255	NAO	EPI
Actinobacteria	Euryarchaeota	2	0.125549278091651	NAO	EPI
Actinobacteria	Gammaproteobacteria	7	0.439422473320778	NAO	EPI
Actinobacteria	SAR406	2	0.125549278091651	NAO	EPI
Actinobacteria	Verrucomicrobia	1	0.0627746390458255	NAO	EPI
Actinobacteria	unBac	1	0.0627746390458255	NAO	EPI
Alphaproteobacteria	Alphaproteobacteria	368	23.1010671688638	NAO	EPI
Alphaproteobacteria	Bacteroidetes	100	6.27746390458255	NAO	EPI
Alphaproteobacteria	Cercozoa	1	0.0627746390458255	NAO	EPI
Alphaproteobacteria	Chlorophyta	2	0.125549278091651	NAO	EPI
Alphaproteobacteria	Choanoflagellida	1	0.0627746390458255	NAO	EPI
Alphaproteobacteria	Ciliophora	1	0.0627746390458255	NAO	EPI
Alphaproteobacteria	Cyanobacteria	40	2.51098556183302	NAO	EPI
Alphaproteobacteria	Dadabacteria	4	0.251098556183302	NAO	EPI
Alphaproteobacteria	Deltaproteobacteria	14	0.878844946641557	NAO	EPI
Alphaproteobacteria	Dinoflagellata	18	1.12994350282486	NAO	EPI
Alphaproteobacteria	Euryarchaeota	12	0.753295668549906	NAO	EPI
Alphaproteobacteria	Gammaproteobacteria	163	10.2322661644696	NAO	EPI
Alphaproteobacteria	Ochrophyta	4	0.251098556183302	NAO	EPI
Alphaproteobacteria	Planctomycetes	2	0.125549278091651	NAO	EPI
Alphaproteobacteria	Radiolaria	2	0.125549278091651	NAO	EPI
Alphaproteobacteria	SAR406	6	0.376647834274953	NAO	EPI
Alphaproteobacteria	Stramenopiles_X	4	0.251098556183302	NAO	EPI
Alphaproteobacteria	Telonemia	3	0.188323917137476	NAO	EPI
Alphaproteobacteria	Verrucomicrobia	32	2.00878844946642	NAO	EPI
Alphaproteobacteria	unBac	10	0.627746390458255	NAO	EPI
Bacteroidetes	Bacteroidetes	38	2.38543628374137	NAO	EPI
Bacteroidetes	ChO	1	0.0627746390458255	NAO	EPI
Bacteroidetes	Cyanobacteria	14	0.878844946641557	NAO	EPI
Bacteroidetes	Dadabacteria	1	0.0627746390458255	NAO	EPI
Bacteroidetes	Dinoflagellata	4	0.251098556183302	NAO	EPI
Bacteroidetes	Euryarchaeota	5	0.313873195229127	NAO	EPI
Bacteroidetes	Gammaproteobacteria	56	3.51537978656623	NAO	EPI
Bacteroidetes	Ochrophyta	4	0.251098556183302	NAO	EPI
Bacteroidetes	Planctomycetes	2	0.125549278091651	NAO	EPI
Bacteroidetes	SAR406	4	0.251098556183302	NAO	EPI
Bacteroidetes	Stramenopiles_X	1	0.0627746390458255	NAO	EPI
Bacteroidetes	Verrucomicrobia	21	1.31826741996234	NAO	EPI
Bacteroidetes	unBac	1	0.0627746390458255	NAO	EPI
Centroheliozoa	Centroheliozoa	1	0.0627746390458255	NAO	EPI
Centroheliozoa	Dinoflagellata	7	0.439422473320778	NAO	EPI
Centroheliozoa	Katablepharidophyta	1	0.0627746390458255	NAO	EPI
Centroheliozoa	Ochrophyta	5	0.313873195229127	NAO	EPI
Centroheliozoa	Picozoa	2	0.125549278091651	NAO	EPI
Centroheliozoa	Stramenopiles_X	2	0.125549278091651	NAO	EPI
Centroheliozoa	Telonemia	1	0.0627746390458255	NAO	EPI
Centroheliozoa	unEuk	1	0.0627746390458255	NAO	EPI
Cercozoa	Gammaproteobacteria	3	0.188323917137476	NAO	EPI
Cercozoa	Ochrophyta	1	0.0627746390458255	NAO	EPI
ChO	Cyanobacteria	1	0.0627746390458255	NAO	EPI
ChO	Euryarchaeota	1	0.0627746390458255	NAO	EPI
ChO	SAR406	1	0.0627746390458255	NAO	EPI
Chlorophyta	Chlorophyta	1	0.0627746390458255	NAO	EPI
Chlorophyta	Dinoflagellata	6	0.376647834274953	NAO	EPI
Chlorophyta	Euryarchaeota	2	0.125549278091651	NAO	EPI
Chlorophyta	Gammaproteobacteria	2	0.125549278091651	NAO	EPI
Chlorophyta	Ochrophyta	4	0.251098556183302	NAO	EPI
Chlorophyta	Radiolaria	1	0.0627746390458255	NAO	EPI
Chlorophyta	Telonemia	2	0.125549278091651	NAO	EPI
Chlorophyta	unBac	1	0.0627746390458255	NAO	EPI
Choanoflagellida	Dinoflagellata	2	0.125549278091651	NAO	EPI
Choanoflagellida	Ochrophyta	4	0.251098556183302	NAO	EPI
Choanoflagellida	Picozoa	1	0.0627746390458255	NAO	EPI
Choanoflagellida	Stramenopiles_X	3	0.188323917137476	NAO	EPI
Choanoflagellida	Telonemia	1	0.0627746390458255	NAO	EPI
Ciliophora	Ciliophora	1	0.0627746390458255	NAO	EPI
Ciliophora	Dinoflagellata	3	0.188323917137476	NAO	EPI
Ciliophora	Katablepharidophyta	1	0.0627746390458255	NAO	EPI
Ciliophora	Ochrophyta	2	0.125549278091651	NAO	EPI
Ciliophora	Stramenopiles_X	1	0.0627746390458255	NAO	EPI
Ciliophora	Telonemia	3	0.188323917137476	NAO	EPI
Cyanobacteria	Cyanobacteria	37	2.32266164469554	NAO	EPI
Cyanobacteria	Deltaproteobacteria	1	0.0627746390458255	NAO	EPI
Cyanobacteria	Dinoflagellata	2	0.125549278091651	NAO	EPI
Cyanobacteria	Euryarchaeota	5	0.313873195229127	NAO	EPI
Cyanobacteria	Gammaproteobacteria	18	1.12994350282486	NAO	EPI
Cyanobacteria	Ochrophyta	1	0.0627746390458255	NAO	EPI
Cyanobacteria	SAR406	2	0.125549278091651	NAO	EPI
Cyanobacteria	Verrucomicrobia	3	0.188323917137476	NAO	EPI
Cyanobacteria	unBac	1	0.0627746390458255	NAO	EPI
Dadabacteria	Deltaproteobacteria	1	0.0627746390458255	NAO	EPI
Dadabacteria	Dinoflagellata	2	0.125549278091651	NAO	EPI
Dadabacteria	Kiritimatiellaeota	1	0.0627746390458255	NAO	EPI
Dadabacteria	SAR406	1	0.0627746390458255	NAO	EPI
Deltaproteobacteria	Deltaproteobacteria	2	0.125549278091651	NAO	EPI
Deltaproteobacteria	Euryarchaeota	1	0.0627746390458255	NAO	EPI
Deltaproteobacteria	Gammaproteobacteria	7	0.439422473320778	NAO	EPI
Deltaproteobacteria	Verrucomicrobia	2	0.125549278091651	NAO	EPI
Deltaproteobacteria	unBac	1	0.0627746390458255	NAO	EPI
Dinoflagellata	Dinoflagellata	158	9.91839296924043	NAO	EPI
Dinoflagellata	Euryarchaeota	1	0.0627746390458255	NAO	EPI
Dinoflagellata	Gammaproteobacteria	8	0.502197112366604	NAO	EPI
Dinoflagellata	Katablepharidophyta	7	0.439422473320778	NAO	EPI
Dinoflagellata	Kiritimatiellaeota	1	0.0627746390458255	NAO	EPI
Dinoflagellata	Ochrophyta	28	1.75768989328311	NAO	EPI
Dinoflagellata	Picozoa	7	0.439422473320778	NAO	EPI
Dinoflagellata	Radiolaria	2	0.125549278091651	NAO	EPI
Dinoflagellata	SAR406	3	0.188323917137476	NAO	EPI
Dinoflagellata	Stramenopiles_X	23	1.44381669805399	NAO	EPI
Dinoflagellata	Telonemia	12	0.753295668549906	NAO	EPI
Dinoflagellata	Thaumarchaeota	1	0.0627746390458255	NAO	EPI
Dinoflagellata	Verrucomicrobia	3	0.188323917137476	NAO	EPI
Dinoflagellata	unEuk	5	0.313873195229127	NAO	EPI
Euryarchaeota	Euryarchaeota	12	0.753295668549906	NAO	EPI
Euryarchaeota	Gammaproteobacteria	13	0.816070307595731	NAO	EPI
Euryarchaeota	Katablepharidophyta	1	0.0627746390458255	NAO	EPI
Euryarchaeota	Planctomycetes	1	0.0627746390458255	NAO	EPI
Euryarchaeota	SAR406	4	0.251098556183302	NAO	EPI
Gammaproteobacteria	Gammaproteobacteria	37	2.32266164469554	NAO	EPI
Gammaproteobacteria	Katablepharidophyta	1	0.0627746390458255	NAO	EPI
Gammaproteobacteria	Kiritimatiellaeota	3	0.188323917137476	NAO	EPI
Gammaproteobacteria	Ochrophyta	4	0.251098556183302	NAO	EPI
Gammaproteobacteria	Picozoa	1	0.0627746390458255	NAO	EPI
Gammaproteobacteria	Planctomycetes	3	0.188323917137476	NAO	EPI
Gammaproteobacteria	SAR406	6	0.376647834274953	NAO	EPI
Gammaproteobacteria	Stramenopiles_X	2	0.125549278091651	NAO	EPI
Gammaproteobacteria	Verrucomicrobia	10	0.627746390458255	NAO	EPI
Gammaproteobacteria	unBac	1	0.0627746390458255	NAO	EPI
Katablepharidophyta	Ochrophyta	1	0.0627746390458255	NAO	EPI
Katablepharidophyta	Picozoa	1	0.0627746390458255	NAO	EPI
Kiritimatiellaeota	Verrucomicrobia	2	0.125549278091651	NAO	EPI
Ochrophyta	Ochrophyta	10	0.627746390458255	NAO	EPI
Ochrophyta	Picozoa	2	0.125549278091651	NAO	EPI
Ochrophyta	Radiolaria	2	0.125549278091651	NAO	EPI
Ochrophyta	Stramenopiles_X	12	0.753295668549906	NAO	EPI
Ochrophyta	Telonemia	3	0.188323917137476	NAO	EPI
Ochrophyta	unEuk	1	0.0627746390458255	NAO	EPI
Picozoa	Picozoa	1	0.0627746390458255	NAO	EPI
Picozoa	Stramenopiles_X	5	0.313873195229127	NAO	EPI
Picozoa	Telonemia	2	0.125549278091651	NAO	EPI
Planctomycetes	Planctomycetes	1	0.0627746390458255	NAO	EPI
Planctomycetes	Verrucomicrobia	2	0.125549278091651	NAO	EPI
SAR406	SAR406	1	0.0627746390458255	NAO	EPI
Stramenopiles_X	Stramenopiles_X	10	0.627746390458255	NAO	EPI
Stramenopiles_X	Telonemia	11	0.69052102950408	NAO	EPI
Stramenopiles_X	unBac	1	0.0627746390458255	NAO	EPI
Telonemia	Telonemia	7	0.439422473320778	NAO	EPI
Telonemia	unEuk	3	0.188323917137476	NAO	EPI
Thaumarchaeota	Thaumarchaeota	1	0.0627746390458255	NAO	EPI
Verrucomicrobia	Verrucomicrobia	4	0.251098556183302	NAO	EPI
Verrucomicrobia	unBac	1	0.0627746390458255	NAO	EPI
unBac	unBac	1	0.0627746390458255	NAO	EPI
