# Supplementary material for: Disentangling microbial networks across pelagic zones in the tropical and subtropical global ocean
Source: Nat Commun. 2024 Jan 2;15:126. doi: 10.1038/s41467-023-44550-y (PMC10762198; doi:10.1038/s41467-023-44550-y)
Supplement: Supplementary file 6 — Supplementary Data 3 [file 41467_2023_44550_MOESM6_ESM.zip]

Archive with 2 entries (2 files):
- Supplementary.Data.3.txt
- __MACOSX/._Supplementary.Data.3.txt
